# Supplementary material for: Statistical resolutions for large variabilities in hair mineral analysis
Source: PLoS One. 2018 Dec 26;13(12):e0208816. doi: 10.1371/journal.pone.0208816 (PMC6306225; doi:10.1371/journal.pone.0208816)
Supplement: S1 Dataset — (XLSX) [file pone.0208816.s007.xlsx]

## Sheet: OriginalData
ID	Location	Na	Mg	Al	Si	P	S	Cl	K	Ca	Ti	V	Cr	Mn	Fe	Co	Ni	Cu	Zn	Ga	Ge	As	Se	Br	Rb	Sr	Y	Zr	Nb	Mo	Pd	Ag	Cd	In	Sn	Sb	Te	I	Cs	Ba	Ce	W	Pt	Au	Hg	Pb
1-6B	1	210.671			82.4933	80.3811	45097.9	2558.96	1507.22	523.829	19.9599		17.3375	0.37352	70.9684	3.45351	4.31808	15.3435	100.17	0.62176		0.24776	0.90002	9.02777	5.89117	0.98973	1.13657			3.24969															3.05043	6.49204
2-6B	2	276.136	44.4763		97.1212		45818.2	2667.76	1633.92	462.304	17.0975		17.3589	2.719	73.6259	3.95523	5.34301	14.4474	87.25			0.09728		5.92511	1.00144	1.27538		1.95124	2.00266	1.54061															2.53283	4.12635
3-6B	1	47.4825			64.8852	22.892	38600.4	28.8971	106.782	792.874	10.03		11.2598	1.10548	47.6335	3.3943	3.13848	12.324	229.82	0.32989		0.43757	0.67459	2.76074	0.47516	3.25657		1.24014		1.75352															1.48111	0.38497
4-6B	2	103.043	34.3954		94.7637		37801.5		100.38	975.163	19.2867	0.7922	8.64486	1.08608	36.947	2.39021	2.90552	12.8722	203.39				0.2393	4.26788	0.17396	4.66002	0.30301		0.5576	1.13072															3.33962	1.71383
5-6B	1	87.4138			220.269	5.50588	41631	17.5228	63.7706	1710.4	9.60702		8.4794	1.29564	48.2511	1.63204	2.57061	26.7486	174.1			1.7534	0.71377	1.93074	0.42086	7.45233	0.0812	0.51583	0.54306	2.62465															2.97985	3.24416
6-6B	2	65.1601	40.9395		192.383		40849.7	84.6601	65.2231	1785.81	18.1369		7.03159	0.41393	45.5253	1.47286	2.10797	25.7699	170.53			0.08573	0.86164	3.8035		7.00583	0			1.24262															0.72971	7.72401
7-6B	1	426.655		0.17162	138.508	87.6117	42487.1	2729.04	1261.66	369.24	99.7224		10.7123	0.30167	50.6574	2.45101	2.93297	9.01077	86.06	0.16868		0.04025	1.13007	19.1135		0.09604	0		0.04265	1.32926															1.76992	6.85539
8-6B	2	265.956			84.9412	76.3948	38604.3	2752.21	983.881	268.16	34.5151		12.9779	2.03182	51.5935	3.29726	2.53401	9.55864	118.9			0.58034	0.74343	19.0017	2.72089	0.07304	0.52494	2.39046	0.52465	2.00893															2.42627	3.11029
9-6B	1	101.594	5.62082		119.496		43718.8	590.767	277.378	1175.34	11.6974		11.7471	0.06436	65.6218	2.45777	2.3689	29.1004	196.03			1.81578	0.40957	26.5193	0.21629	9.44906	0.04173	0.88304		5.8069															2.45144	2.65658
10-6B	2	113.761			73.2079	49.0782	44680.3	812.58	422.703	862.048	8.83045		8.08148	1.09632	43.7758	3.07974	2.51212	26.6112	178.26			0.35417	0.90594	19.7818	3.80345	4.33256	0.73379			0.54187															2.6314	6.51305
11-6B	1	93.5642			84.3813	126.128	43125.9	1182.8	257.358	440.854	25.2114		14.2432	2.63517	63.6524	3.69602	2.44983	17.5048	110.51				1.62844	14.3891	2.14271	0.42814	0.41339			3.53075															0.27235	0.5454
12-6B	2	247.495			123.528	55.8569	44929.2	2015.78	495.832	499.059	19.9014		10.7921	0.75329	49.0348	2.90263	3.21109	17.9266	100.83				0.20658	14.831	0.50877	1.20683	0.09816			6.59826															2.10503	0.37264
13-6B	1	42.7869			78.4611	224.274	43760.3	2353.77	206.985	513.278	21.59		17.5534	3.19298	101.481	5.55962	3.79463	9.83323	121.61				0.04748	13.1162		0.60093	0		0.56102	5.52183															0.7657	1.30729
14-6B	2	116.07			18.7398		42624.9	2936.04	451.126	275.735	17.528		16.3489	2.57096	77.6209	4.24575	4.01654	13.1341	119.79	0.14633		0.35798	0.36872	14.2449		0.2193	0		1.34024	4.30681															4.55093	4.03848
15-6B	1	81.9137	8.27053	62.1014	47.1231	102.511	38228.6	601.534	363.535	1467.71	19.2847		12.8296	0.70774	63.2808	3.58539	5.85784	17.9078	245.08			0.3041	0.53318	8.3212	3.81703	5.13096	0.73641		0.71811	9.10549															2.61275	3.66032
16-6B	2	166.584		48.0145	70.2049	4.24805	37425.4	575.193	426.676	1705.01	21.7743	0.43749	11.2356	0.16036	58.5353	3.5748	8.04627	20.4025	243.6			0.04176	0.47177	10.2457	1.95796	4.58055	0.37774	1.02616	0.82908	1.42751															1.52323	6.30964
17-6B	1	5.63385		44.941	127.611	63.1993	43956.1	471.863	234.082	742.118	45.3307	2.12384	11.6312	0.37398	60.8155	3.58395	2.12231	11.7664	200.01				2.05306	12.8599	0.31872	0.59906	0.06149			3.5201															2.09438	0.57532
18-6B	2	67.6469			97.6051	125.992	40017.6	499.03	176.41	873.804	7.83637		6.46789	0.9367	31.7226	2.32279	2.36358	13.9641	211.73				0.12283	4.0347	0.42828	4.60312		0.63597	0.63156	1.42496															5.30913	2.69676
19-6B	1	51.0353	11.0003	3.8252	75.0398	60.9928	38416.4	127.08	80.5653	1210.57	45.5048		7.41983	0.74581	38.824	2.14357	2.21529	25.6824	204.93				0.2502	11.6166	1.31671	6.00455	0.25403			4.32976															3.72601	3.28107
20-6B	2	52.878	4.57271		90.4939	49.8199	43750	237.271	86.251	1341.39	9.15489		6.72153	0.01306	39.9175	2.1575	2.1261	23.3235	224.13			1.4103	1.19307	10.3173	0.43511	3.98724	0.08395	4.12199		2.14195																2.56037
21-6B	1	158.051	41.5225		407.461	104.284	38491.3	197.024	160.595	1984.36	11.822		5.58821	0.91067	38.2396	1.69033	3.17252	15.8285	240.85				0.29874	5.15147	0.77039	7.52225	0.41401		0.54059	4.51495															1.72545	1.7919
22-6B	2	133.794	19.6945		322.096	72.0255	40931.8	346.744	214.814	2066.72	12.0262		5.3943	1.39288	35.2677	1.78269	2.20607	14.6896	220.25	0.01213		0.49879	0.58422	6.67778	3.58914	6.58186	0.69244		1.23168	1.64487															1.67787	1.09956
23-6B	1	52.9102	33.9253		102.512		39939.7	96.4018	92.7458	1303.73	15.4568		7.98433	1.00554	41.2659	1.3528	1.83484	21.1029	191.31				1.45125	9.20677	0.6183	6.46137	0.11929	1.96861		2.58833															1.4839	4.08512
24-6B	2	85.5334	14.124		91.9522	2.15525	44721.9	189.292	144.456	1121.8	18.726		7.15398	0.42	33.4355	1.5124	1.72664	18.8131	189.72	0.01437				14.2861		3.04605	0		0.56035	1.76802															0.57072	1.72481
25-6B	1	102.336	18.2294	25.7643	119.974		36615	120.849	76.9727	1255.25	114.249	0.12301	6.74523	0.74027	35.9857	1.44151	2.28073	21.7176	192.77				0.45092	36.2767		4.42173	0	0.15675	0.67491	1.59739															3.89551	0.64782
26-6B	2	72.8235	51.9905		89.8852		39115.2	263.906	106.439	1405.23	7.02128	0.01746	6.87547	1.01117	39.2311	1.59223	2.17968	24.111	224.94				0.62926	9.69845		5.87525	0	1.2646		1.05955															1.31602	1.1339
27-6B	1	152.388	86.6164		405.496		35158.5	277.369	163.615	2440.79	11.0487	0.80022	7.38307	0.86451	41.6701	1.77189	3.41572	18.1363	280.31				0.81472	5.29464	1.0778	9.00861	0.20794		1.84996	3.79038															0.02979	1.40291
28-6B	2	118.708	10.2081		374.152	9.24282	37400.5	369.552	168.976	2402.64	8.21898	0.44172	6.48234	0.43223	36.0735	0.93307	1.9104	16.6611	232.12				0.64378	6.50104		10.0775	0			0.91412															0.33654	0.83767
29-6B	1	56.6412	29.6031		64.2043		36321.6	123.715	102.279	1310.02	13.9839		7.86061	0.90936	41.2043	1.44507	3.27966	21.9593	196.33				0.41418	8.62535	0.0638	5.37833	0.01231	6.36577	1.08913	3.03331															2.89781	3.35707
30-6B	2	94.6012	16.6224		126.246	29.5401	35789.2	234.301	123.558	1099.79	15.2007		7.45566	1.07586	32.6955	1.09593	2.2375	18.6121	194.77			1.36341	1.12753	13.6663	5.84094	3.51154	1.12688	0.41656		4.18672															2.4366	1.10345
31-6B	1	68.9911			155.544		36913.3	473.068	362.625	385.577	11.5702		34.7156	2.91913	123.701	9.55656	8.21821	46.1699	215.8	0.46687		0.39687	2.12747	5.34109	1.75748	1.24575	0.07336			14.7572															0.71939	3.81293
32-6B	2	27.2291			102.522	20.156	46027.7	680.738	423.794	426.321	21.5631		18.3719	2.16242	76.565	4.96535	4.84317	47.7189	228.12	0.72845			1.35999	7.33758	1.09496	0.4226	0.47016	1.08062		0.78127																1.74883
33-6B	1	101.779	69.9905		108.529	69.7746	40571.4	86.7244	199.725	1593.17	19.5802		9.9286	0.94901	43.1397	2.56564	2.89797	12.2692	254.92				0.53199	8.4435	0.05331	3.91073		8.43886		4.09667															1.74621	1.53488
34-6B	2	182.183	63.6353		68.6677	3.24792	42831.2	65.5322	226.873	2003.29	18.5908		11.6288	0.94282	45.3618	2.47859	2.62133	12.7829	252.52				0.26578	16.2074	4.43806	6.48581	0.85622			5.13884															2.36239	0.5192
35-6B	1	55.9026			78.8277		41387.3	643.846	94.4993	963.451	15.0417		9.68269	0.05036	38.4755	2.24522	3.1313	14.4575	228.04				0.83382	11.3598		2.89533	0		0.54751	2.72848															6.17257	1.97421
36-6B	2	101.696			73.1696	31.8751	41883.6	469.806	155.679	1135.41	9.27901		10.4189	0.24616	42.4278	2.57438	2.12798	13.849	221.34				0.26882	6.76118	0.3899	3.64443	0.07522		0.21949	1.9308															4.02925	2.26299
37-6B	1	146.226			393.289	86.4042	45971.7	320.944	184.98	884.946	15.5547	0.08351	5.62019	0.55904	38.0911	1.96796	1.32049	10.3534	188.52			0.74661	0.6565	3.20544	4.27198	6.03394			1.66041	3.53511															1.21671	1.51578
38-6B	2	156.642			456.906	67.4185	43388.2	979.892	178.041	949.313	12.8148		12.0346	0.27703	53.8939	3.26744	2.62061	10.9494	184.51				0.34795	6.53883	0.50336	3.97343	0.09711	0.1469	0.54507	5.99261															2.85319	0.41179
39-6B	1	89.3943	4.29242	38.6396	79.7722	231.133	39125.9	490.974	204.898	948.741	12.4967		10.2943	0.40857	47.5202	3.35151	2.92069	13.4084	226.23			0.47107	1.24063	4.90778	0.2963	3.05254	0.05716	0.34156	0.12197	6.6079															4.68057	0.86714
40-6B	2	88.9958		27.2418	122.443	111.115	41736.9	438.532	231.761	1002.22	11.0817	0.73782	10.5255	0.27315	51.0195	3.03972	3.51245	14.5027	227.83							2.31079			1.48518	2.83381															4.45326	0.17329
41-6B	1	73.7656			146.452	22.7482	44345.5	255.713	114.23	1269.93	15.2685		6.3254	0.32469	34.2011	1.05105	1.47591	11.3338	189.47				0.64078	6.20646	1.73304	6.30501				4.28498															2.64497	2.29288
42-6B	2	135.654			77.5281	76.4422	36881.9	282.825	75.5915	1439.66	14.1988		7.54406	0.11856	36.9562	1.49322	1.53621	11.5386	189.14				0.23071	5.32446		9.56934	0	4.83309	1.61978	0.92093															2.58589	0.07198
43-6B	1	281.124	55.7767	43.6431	55.038	87.5465	36326.7	2705.92	719.485	878.062	10.268	0.1357	13.3481	1.02885	61.2995	3.64589	4.24481	17.4222	203.91			0.29349	0.91912	6.72429	1.34854	3.66855			0.71559	1.56745															3.05553	1.99129
44-6B	2	275.366	13.3932	68.5016	131.717	99.8323	35995.9	1696.61	341.581	924.178	16.654	0.5968	26.713	0.45685	95.3229	7.26559	6.45931	20.0743	238.62			0.10379	0.79445	6.16526	0.54555	2.62838			1.19838	6.75693															4.1872	3.45712
45-6B	1	48.1586		116.937	2.1498	39.2616	37810.6	313.645	456.765	983.843	23.0284		25.7441	3.63846	93.0906	6.51538	5.88916	16.6409	207.71	0.41033		2.88297	0.44255	1.66013	0.32319	6.83298			2.62309	12.0283															0.79771	1.80104
46-6B	2	38.9078	13.7085	56.8503	112.641	52.6804	39548.7	312.632	207.959	1165.44	29.7557		14.5749	0.85883	64.535	2.75303	3.14334	16.8442	204.87				1.04622	4.18468		5.632	0		0.24283	1.92045															3.01832	2.59521
47-6B	1		110.798	163.797	107.611	195.671	37632.6	202.901	297.226	1790.65	59.804		37.7249	6.83329	139.237	8.34882	12.1035	24.3961	255.08			2.99658		30.835		1.81582	0		2.52926	4.45956															2.63348	2.9178
48-6B	2	82.5535	195.711	40.8613	102.875	160.331	34510.4	96.9172	195.62	1919.12	24.7373		20.5867	1.71501	94.3303	4.63984	5.96482	20.56	294.29				0.86069	17.2682	3.54277	12.5727	0.6835	0.31221	0.74583	9.45412																6.29943
49-6B	1	400.996	30.5278		163.168		34488.7	4295.63	528.351	532.06	121.159		16.1207	3.75175	76.7166	3.3963	3.41959	10.0924	129.39				0.52752	63.6463		3.50047	0	2.51781	0.91552	7.25026																3.96949
50-6B	2	494.122			146.018		45281.1	5341.79	725.861	653.338	32.865		18.3519	0.7668	80.268	2.70394	2.88023	14.2268	114.26				2.39041	35.5398	2.31642	3.14975	0.4469		1.00091	5.54363															7.23176	9.60305
51-6B	1			3.1235	79.7199	115.473	45365.4	1667.06	168.264	600.083	16.7057		9.9946	0.15872	51.2082	2.57346	1.84002	37.0825	189.46			0.01706	1.77076	8.01585	0.41364	2.28014	0.0798			3.59751															4.61381	5.0918
52-6B	2		1.6495	63.8151	24.3302	37.7078	49299.4	1293.56	129.533	720.156	11.0865		13.5939	0.29257	57.4132	2.6673	2.75088	31.8737	171.56			0.61612	0.30497	7.008	0.56116	0.73436	0.10826		0.10341	8.53537															4.12581	0.59764
53-6B	1			89.0248	69.1163		46485.2	254.5	255.486	960.028	10.779	1.96993	15.4094	1.29106	56.6381	3.6984	3.66094	16.87	160.9				0.70453	5.18145	5.6275	2.92935	1.0857		0.56725	6.13081															4.24041	3.10345
54-6B	2	92.6278		20.7674	155.571	87.139	46015.7	408.775	263.149	1013.13	17.77		8.66838	0.81369	40.4647	1.88631	2.63241	17.9369	162.96				0.04623	5.0398	1.02435	2.58054	0.19762	1.09438	0.23618	0.53845															2.8317	0.29285
55-6B	1				154.473	88.8706	43508.9	391.131	102.594	1314.29	23.0167		9.51208	0.79832	49.9921	1.84239	3.28675	19.5158	271.99	0.10689			1.06595	10.2118		5.84316	0			1.7762															1.00614	2.96436
56-6B	2	23.6712		1.76061	174.914	8.49116	39037.1	301.487	71.0602	1678.65	25.8485		7.21651	0.69522	56.2674	1.73077	2.46831	22.4481	311.81				0.66491	13.0231	0.54928	10.2855	0.10597			2.98223															3.07384	2.62592
57-6B	1	118.654			77.5574		46361.2	191.525	367.056	1108.24	14.4184		9.37791	0.98549	39.3943	2.31116	2.00101	44.4114	213.94				0.22005	2.441	0.51559	4.86072	0.09947		0.02483	3.21688															6.70263	5.11642
58-6B	2	147.047			82.8715		44736.7	187.664	378.169	937.336	16.0528		7.159	0.94179	34.4725	2.20818	2.38029	43.687	204.17				0.24703	4.47415		4.38286	0			4.35829															3.69222	2.63152
59-6B	1	114.06			118.856		47293.2	258.63	249.07	886.171	27.1106		14.1797	0.24081	58.9941	4.16395	3.61824	8.64832	183.08			0.17672		11.1517		4.1719	0			3.70943															2.54121	2.00549
60-6B	2	122.402			82.8992	43.8246	43839	1085.59	228.114	478.645	14.9487		13.7804	2.10132	49.8164	3.21406	2.46746	10.5481	228.2				0.3479	7.05957	3.00183	2.40729	0.57914			5.20071															6.25469	1.53486
61-6B	1	324.777	30.0118	84.8905	113.694		42792.1	1155.75	516.755	768.718	43.5236	0.40891	10.4327	0.17606	98.1176	3.75888	4.2077	16.1474	258.03			1.90136	0.85943	5.21312	1.71442	3.11015	0.33076			1.91386																2.90243
62-6B	2	124.142		48.4179	136.108		44828.4	1262.78	504.167	922.85	28.0099		10.0879	0.88868	63.1048	3.24959	7.11971	15.8072	259.66			0.49253	2.50964	8.2502	0.125	7.70018			0.05582	2.48028															5.70986	7.74312
63-6B	1	64.7852	8.19928		186.769		46882.9	142.628	137.433	1435.88	17.7976		7.68073	0.93319	43.2158	2.26683	2.76672	83.4772	246.68			0.56115		5.94842		7.32339	0	2.08133		2.90214		104.441													3.35844	2.41235
64-6B	2	106.039	18.8891	33.8936	176.773	93.6564	39207.3	322.245	284.286	1194.33	15.7799	0.14512	8.6628	1.16652	44.753	2.58092	2.48035	59.3227	233.43			0.0014	0.17639	5.32229		7.00518	0		0.09916	4.92721		108.181													4.47296	2.84523
65-6B	1	42.7148		64.5622	108.414	163.612	41961.1	451.709	404.069	655.717	10.4394		9.69597	1.52106	44.9786	2.06733	1.92853	25.1078	124.85			1.15333	1.27869	18.035		2.84766	0	0.17289	0.16513	6.68249															4.54549	0.17743
66-6B	2	50.0373			101.419	87.6724	40294.4	636.373	445.228	537.051	19.8063		8.87427	0.33145	47.4224	1.78968	3.08924	21.9617	135.16				0.55016	14.3109		2.07627	0			4.3528															3.1259	2.25443
67-6B	1	89.8063		67.7015	111.006		40845.3	2231.57	295.366	431.637	24.0312		6.22545	0.14583	37.6555	1.76615	1.60075	12.1593	178.43				0.65643	11.8225		0.45276	0	1.60279		0.73986															7.13689	1.66378
68-6B	2	21.5704		35.8337	67.8782	23.0602	42258.4	2664.63	292.74	549.078	29.5955		6.32749	0.86965	51.4612	1.28428	1.69902	13.0121	194.13					13.9773	4.37077	1.72392	0.84324			3.18971															6.60392	1.47571
69-6B	1	171.996	29.3622	117.61	28.4642		38754.9	1271.84	450.39	283.81	15.481		9.01421	0.10178	50.1229	1.57524	3.89054	15.9914	153.29			1.0055		18.3976	1.86709	0.61535	0.36021	0.01166	0.25986	3.30805															2.19353	1.00047
70-6B	2	134.146		105.469	88.1169		44567.5	1747.93	440.704	273.208	9.61993		9.09714	0.91688	46.9734	2.40046	3.69898	15.5938	131.099	0.27919		0.67552	0.57362	14.461		1.72284	0		0.1973	3.42343															3.61015	0.76571
71-6B	1			4.51758	57.9681	8.30005	45874.2	567.426	106.586	540.381	5.62354		12.0119	1.24334	55.7966	3.7455	4.3722	16.7639	192.26				0.34982	4.45557		1.88175	0			0.79552															4.42813	1.92117
72-6B	2	78.182			107.048	59.4246	44226.7	546.809	118.703	597.864	15.217		13.5863	2.19268	61.9658	3.74159	4.5345	20.3934	183.67			0.87014	1.50836	6.40136	0.28169	5.06353				5.04017															4.44742	1.04636
73-6B	1	122.597	2.19993	56.9166	103.348	38.3989	43569.5	574.123	530.614	1149.36	26.4296		7.92528	0.64587	50.5566	2.30727	3.85124	16.1411	207.79					4.36949	0.53375	5.34113	0.09161	1.62252		1.14565															3.00227	0.88118
74-6B	2	97.9254	22.6189	40.7115	91.0989	17.9749	40070.1	181.034	227.335	1166.54	37.3252		9.74071	0.72554	49.4745	2.82976	3.57891	15.6633	221.58			0.36368	1.95399	2.79532		5.34905	0		0.52475	2.42995															0.78488	3.81508
75-6B	1	94.6024		35.2831	150.749		38672.5	833.313	287.342	1400.79	26.9166		7.92366	1.00265	46.8827	2.8613	3.85937	20.1364	217.62				0.44222	22.2099	0.62098	4.8835	0.1198	3.10133	0.23957	4.52162															2.24133	3.00039
76-6B	2	202.099			115.6	41.3158	37650.4	1362.2	325.249	1284.24	8.72775		6.12447	0.2767	35.4239	0.8599	2.53799	20.0871	193.66			0.70568	0.33564	14.9627	0.94984	2.48689	0.18325		0.50306	5.8784															3.69558	2.59586
77-6B	1	202.483		0.55577	115.445	140.921	39287.7	1211.47	1123	374.046	13.0295		10.6211	1.1513	43.956	2.64194	2.17767	13.8686	68.5				0.03258	5.01306	0.98428	1.70058			0.39553	4.56099															2.99417	1.21191
78-6B	2	163.499			122.996		38801.8	927.072	592.11	389.586	19.9966		8.90357	0.93938	46.493	2.01088	2.7184	13.8634	97.07					5.88326	0.23126	1.85329	0.04606		1.03007	5.31506															2.09298	2.47703
79-6B	1	84.9848		10.8977	209.005		47290	1409.12	218.069	1071.06	46.2109		34.0026	4.84827	186.94	10.0289	13.3622	61.5415	2389.16			1.99179	2.61788	29.7821		9.08188	0	1.20849	8.18013	22.7288															19.7336	18.8574
80-6B	2	65.6611		5.53851	215.107	9.90477	43312.2	1329.68	293.289	883.182	13.9121		6.4449	0.25487	41.8845	1.81435	3.23521	12.0732	463.08				0.82127	8.84202	2.66927	2.78012	0.51498			2.82288															3.45127	3.48759
81-6B	1	126.52			104.918	61.8897	45919.2	777.69	454.939	957.82	24.3939		9.34665		50.8581	1.79456	2.09569	17.7056	156.71	0.46128			0.04497	7.49368		2.7805	0		0.09594	2.19529															1.03407	1.20729
82-6B	2	175.527	41.0941		84.2528		46915.6	915.218	505.614	974.101	15.6234		10.4899		49.3213	2.28936	2.68766	17.068	156.02				1.09606	8.48764		2.66787	0	2.07011	1.94099	3.06801															4.57437	2.56677
83-6B	1	59.0756	13.8958		79.9131		38991.4	162.871	101.637	1213.42	5.6874	2.03042	14.7192	1.34698	67.3554	4.40821	3.97037	34.2113	210					12.912	0.54098	4.15581	0.10437	6.78998	0.44178	7.90814															8.37448	3.68052
84-6B	2	52.3679			106.339	44.8393	40881.9	158.857	69.9727	1043.83	26.3081		11.4714	0.70216	62.0532	4.03018	3.63281	30.1975	182.11					17.8609		2.61122	0		0.69552	2.80669															5.75366	3.13924
85-6B	1	115.708			82.3706	204.329	47912.5	1987.64	783.465	681.751	7.78143		14.0926	1.01902	77.7942	4.93026	5.36318	12.493	65.71			2.02431	0.27749	7.54993	4.19953	0.25888	0.81021			6.5653															3.10293	0.00333
86-6B	2	164.845			136.166	30.3416	40451.8	1703.44	639.789	709.918	7.60714		10.2086	1.65339	57.4751	2.03019	5.74847	14.2072	75.0804			0.78777		9.13439	1.97368	1.55133	0.38078	0.6054	0.44955	3.83372															1.14571	2.96453
87-6B	1	181.277		64.8087			46992.6	2162.17	330.023	561.145	16.978		13.4688	0.28306	65.0627	4.26114	3.89547	12.0611	186.08				0.88804	7.70567	2.83422	2.21757	0.5468	0.5652		2.19645															4.06057	6.00909
88-6B	2	153.797		27.6101	66.5592	25.6254	46030.5	2728.59	372.36	504.276	3.86681		14.82	1.25496	68.8368	4.2785	4.7064	10.4284	169.81				0.28963	6.90074	6.46355	0.86101	1.247			12.2384															3.32309	5.41757
89-6B	1	27.3327		60.0104	137.451	41.5585	43329.8	94.5415	154.837	1302.53	20.8888		18.6795	0.71081	75.5525	6.34805	5.05762	12.3417	181.89			0.22721	0.12842	2.65496	0.91506	4.36378	0.17654		1.26748	4.59187															4.97836	5.74786
90-6B	2	74.5831			105.822		41777.4	216.948	143.718	1135.34	24.1275	0.03269	8.78316	0.29348	40.2195	2.20868	2.74506	11.7539	159.69				1.57295	5.38366	0.35211	3.64598	0	2.40011	0.54865	1.49553															4.62841	1.66519
91-6B	1	390.688			114.782	57.9917	44528.2	4166.88	1030	337.275	21.2544		6.92919	0.1379	44.6474	1.8946	3.15758	12.7748	102.25			2.30425	1.04663	9.7864	0.51166	0.54128			0.58325	2.00295															1.84782	4.1965
92-6B	2	312.12			41.3907		35790.6	3491.77	858.7	66.3104	5.96239		2.13894	0.27677	11.1385	0.5502	0.80415	3.13342	20.4512			0.18472	0.1942	3.53466		0.05185	0		0.01971	0.66067															0.51246	0.96344
93-6B	1	16.6137			51.0249	93.7153	45858.5	846.804	48.7848	354.845	15.2833		10.5603	0.73368	53.3743	3.23265	4.23397	14.7204	132.62			0.46983	0.09241	8.58334		2.17374	0	1.21449	0.52363	3.65237															5.47246	1.80146
94-6B	2	29.0766			70.4588		44929.3	584.089	73.4075	587.257	18.4633	0.89374	9.63422	1.28577	38.8499	1.54386	2.63188	16.25	155.32				0.91331	9.11809		1.59851	0			2.34532															6.53259	0.84972
95-6B	1	65.5127	2.17173		222.866		44468.8	384.142	137.956	485.901	19.2377		8.8509	0.97397	39.651	1.71079	1.55853	8.34064	209.14				0.25646	2.3711		0.93222	0			3.94773															2.34268	3.37984
96-6B	2	54.2853			164.984	18.6317	43094	278.761	129.323	531.505	21.2892		6.87492	0.76881	32.7333	1.78285	1.95329	9.30683	199.63				0.9247	6.13688		1.4771	0		0.18976	1.47329															0.65761	3.11576
97-6B	1	126.467	41.973		81.898		42608.8	282.86	358.433	1452.78	13.0316		8.26976	0.7272	43.1459	2.19924	2.02941	9.78585	200.88	0.48133			1.31953	6.58386	0.31732	5.2439	0.06122			1.97988																1.65846
98-6B	2	126.043	61.6019	32.9967	105.274		44871.6	272.823	376.293	2001.04	9.43018	0.34532	12.6806	0.65954	46.0051	1.16547	3.7641	8.51559	195.39				0.66089	11.4651	0.91936	8.04036	0.17737			3.79184															1.2639	5.16967
99-6B	1	202.817			98.5229	50.0148	46174.7	1094.8	786.741	402.048	28.7086		15.335	1.51225	68.6835	4.04277	2.70319	8.15091	559.84	0.84049		0.78401	0.8729	7.17045	3.88159	1.58533	0.74886		1.84774	10.12																8.25445
100-6B	2	225.895	8.90185		136.83		40211.6	1093.49	1064.3	418.644	24.1187		14.1017	1.37228	63.5005	4.02704	3.99549	8.51542	379.23	0.25378		1.75439	1.08003	3.65676	1.28418	0.0455			0.48591	9.51112																0.43303
101-6B	1	183.952	27.9273		223.245		38646.5	1241.53	301.016	304.71	15.1503		12.5419	0.0075	58.6553	2.5211	2.34297	13.4822	65.41			0.24301	0.33236	8.38858	1.37963		0.26617	1.77472		5.40631															2.04683	4.61348
102-6B	2	196.752			171.32	276.614	44499.5	1611.18	417.479	337.362	10.8526		11.5427	0.03033	49.1569	2.41499	3.21076	11.6925	66.73			1.20141		10.138	1.72713	0.65711	0.33321			3.71243																1.09157
103-6B	1	212.59	103.693	3.69274	133.747		43512	817.687	397.219	677.927	25.1477		15.6225	1.00189	68.8748	6.22654	4.0668	11.4024	183.89				0.52791	6.90585		1.34357	0	3.38656	0.65452	1.79556																5.80742
104-6B	2	75.6459			119.614	133.253	44547.2	646.759	270.166	658.12	14.9879		17.256	1.64997	76.2987	5.15926	4.8792	11.6062	161.97			0.60686		6.89511		2.11059	0			6.895															3.2505	8.93956
105-6B	1	373.134			185.633		39716.7	2944.38	967.79	390.554	31.4338	0.30898	14.9006	1.69939	54.9508	4.15023	3.67446	9.36127	152.52				0.28337	12.2476	1.18154	1.22109	0.1482		1.9859	7.95218															2.36992	6.06684
106-6B	2	355.563			115.403		41760.8	1895.82	361.748	336.729	5.82464		6.57539	0.53455	27.5522	1.58271	2.13512	4.89027	81.8378			0.69471	0.45419	2.30456	2.67796	0.23986	0.51665		0.16588	2.72538															0.10137	1.26118
107-6B	1	153.68	55.7884		460.847	131.542	44069.3	282.839	173.087	1389.84	6.33822		9.59833	1.29736	36.841	1.97979	2.40147	13.8091	164.58				0.34086	10.3838	4.50694	4.21542	0.86951		1.4399	3.64902															3.84197	2.96436
108-6B	2	185.703	18.3119		578.359	28.1079	48088.7	413.168	251.5	1533.61	7.34551	0.71852	9.10504	0.88329	38.7749	2.34769	1.81787	13.862	159.58				0.46781	15.1742	2.3855	3.4563	0.46023			5.59182															1.97866	2.10521
109-6B	1	85.382			95.3515		45896.8	381.053	113.539	1061.76	17.0047		13.8699	0.08519	57.9864	3.82862	3.58156	18.1955	201.63				0.75062	5.90823	0.12441	4.39253				1.74874															3.191	1.06233
110-6B	2	31.7338	7.56623		32.1642	45.9885	42102.2	498.688	96.053	842.567	22.0889	0.07659	13.7966	2.13151	58.703	3.31689	3.06341	18.4209	209.4			0.06068	0.92045	3.64149	0.49843	2.07884			0.81994	2.69081																5.70424
111-6B	1	106.821		142.577	114.875	0.77914	41542	402.91	217.562	480.997	73.2138		18.5759	2.73805	90.3805	7.11581	5.33652	11.6598	191.13			0.84385	0.36325	7.86271	2.47861	1.28027	0		0.38196	3.2769															3.14884	0.30465
112-6B	2	135.506		104.56	160.87	143.665	46960.4	521.57	221.342	464.623	53.5298		13.9374	0.62097	69.084	3.91103	4.10242	12.2065	204.88			0.93572		3.80235		0.86298	0		0.60307	8.06742															4.04327	3.48019
113-6B	1	81.2771		77.5516	271.791	74.4297	38791.5	708.882	127.864	422.854	23.2419		14.9704	2.28832	65.7866	5.04235	3.64891	10.4343	146.91					9.15258	2.17458	0.89803	0.41954		1.23301	3.43643															3.57634
114-6B	2	78.448		28.6309	314.168		42753.4	1232.91	175.145	445.445	18.1471		10.6544	1.44755	52.0746	3.68611	2.75415	10.409	126.55					10.4375		0.73054	0	1.80547	1.44395	5.34346															3.28748	2.39138
115-6B	1	163.673	24.3275	10.3914	162.626	133.415	49375.8	284.441	173.368	1442.66	13.7064		5.36725	0.40811	36.5682	2.51165	2.02688	18.3547	280.23			0.99413	0.72995	5.20011		6.81628	0			2.39202																0.18783
116-6B	2	91.9352	39.8915		103.07	24.8436	48376	171.652	223.908	1790.54	21.106		9.40397	1.63443	42.9305	1.71093	2.10954	20.353	281.42	0.78179		0.6104		6.50928		9.36631				4.4911																0.00602
117-6B	1	145.899	130.218	38.231	235.807	163.085	41251.8	184.102	85.4882	1420.39	9.08574		9.01907	1.45651	49.0848	3.09348	3.11748	45.5096	203.62			0.54301	0.5603	46.1229	0.74547	7.4559	0.14382			3.6526															1.01781	5.0696
118-6B	2	129.803	136.549	18.6803	176.176		36395	122.589	96.8702	1355.8	6.44596	0.3174	7.81561	0.25014	36.3454	2.80341	3.50181	45.9923	180.34			0.15586	0.17175	44.146		9.00604	0		0.27729	0.86734															1.6732	2.31247
119-6B	1	13.3459		35.6575	155.65		36071.1	1858.03	130.637	450.629	23.2437		12.2847	0.28926	58.1454	3.53579	4.02399	16.5633	78.15	0.58256				7.30838		2.6846	0			5.60315															0.96729	5.90934
120-6B	2	70.1668		22.2259	105.062	33.4382	33869.6	1868.72	132.333	387.871	36.5961		6.90799	0.3634	33.2503	1.70181	2.38689	16.8471	78.37			0.45228	0.82573	13.317		2.0243	0	0.58962	0.12338	1.74985															1.90587	7.46668
121-6B	1	186.081			153.24	67.7837	36523.7	991.845	372.303	1342.66	25.5825		10.077	1.03839	52.5268	2.37469	3.3541	18.1466	324.37			0.21728	0.962	24.2479		7.08428	0		0.70774	9.01921															2.11272	3.45538
122-6B	2	201.658	4.07616	2.33581	158.069	78.9366	35622.3	902.662	326.589	1411.41	27.3381		10.2772	1.1219	49.3269	2.58265	3.17239	18.5215	340.56				0.32921	22.2475	1.06148	8.3585	0.20479			4.10862															1.03727	0.98348
123-6B	1	352.612		33.1991	141.969	0.62373	36496.4	2243.72	769.222	591.174	32.8135		15.648	0.49505	63.9738	2.89775	4.25706	14.7874	176.23			1.9665	0.90975	14.0821	0.77548	0.73773				3.05244															1.28968	3.21675
124-6B	2	133.502			77.7011		34318.6	1957.36	638.78	373.846	8.50362		13.5361	0.27982	60.6437	3.90045	4.60941	13.4954	179.89			0.56829	0.09857	9.75124		2.61173	0	5.32634		2.20374																7.18831
125-6B	1			42.5718	102.428	270.248	40966.8		97.4044	1361.87	16.2627		7.07189	0.07306	33.7865	0.71358	1.82711	34.5711	202.71			1.07121	1.44245	1.17892	3.80847	5.27071		3.0019		0.59669															4.24921	2.24747
126-6B	2	93.2125	15.8354	1.52281	134.788	61.5212	42160.4	200.26	91.6425	1114.14	22.6797		4.70876	0.37597	27.9744	0.78359	1.63934	30.9701	190.03			0.18276	0.1743	3.85647		5.24983	0		0.7946	3.28061															4.0427	0.82903
127-6B	1		168.164	115.03	50.6614		43279.3	194.82	350.169	3393.17	5.19328		7.59054	0.42856	34.1793	1.6247	5.0176	116.378	216.09				0.35685	5.5511		19.6778		1.38094		1.61035															4.67456	1.48134
128-6B	2		19.4223	119.244	32.8936	290.773	40319.8	147.128	270.772	3820.57	14.0881	0.40625	9.90962	1.13817	43.2685	1.77329	5.35523	82.663	238.97			1.13551	0.75542	5.62224	1.37592	19.3415	0.26545	0.52643		4.73379															6.05196	0.13192
129-6B	1	398.332		249.053	272.153	142.26	44324.7	3202.64	1560.6	579.013	16.9641		14.408	2.81984	80.0883	2.14229	3.64431	27.9448	142.11			1.35603	0.03007	12.7341		1.41698	0			5.93662															1.27687	0.56171
130-6B	2	200.264			194.21	304.777	41903.7	2841.56	871.443	455.858	11.3982		8.51704	0.80428	56.9772	2.42394	2.05342	20.4019	125.278			0.70662	0.4925	13.0852	1.11196	1.17683	0.2839		0.08163	1.89207															1.7061	0.75737
131-6B	1	56.6157		54.6146	56.1435		35777.8	1705.53	326.991	1002.85	10.1104		12.5578	1.06726	66.4015	3.86477	4.34938	13.3409	226.65			0.05669	0.08295	16.5039		0.89144	0	3.91604	0.35048	3.56731															4.1624	24.4694
132-6B	2	271.099			118.749	65.1582	45593.9	4353.46	822.91	746.932	15.9633		9.50347	1.05384	45.3218	2.0989	2.8665	10.9804	228.07				0.7328	19.0634	0.30448	1.16483	0.05874		0.60046	3.4481															2.98188	7.03931
133-6B	1	105.278			179.579		40883.9	1941.41	155.213	474.831	16.632		7.73018	0.48584	34.4235	1.64304	1.99162	11.6191	119.57			0.30407	0.16719	12.6381		0.40099	0			2.53118															4.21891	1.02072
134-6B	2	82.1512			160.238	85.3638	54147.3	3058.52	264.05	451.672	4.43414		7.60403	0.52432	35.5591	1.89496	2.37808	11.2606	120.95					10.6533		1.37958	0	0.21696	0.8373	1.94238															4.8279
135-6B	1	72.1421		2.02886	155.393	144.845	39622.6	277.61	132.257	1143.91	15.4835		7.63548	0.95603	39.3642	2.26223	1.93166	24.0266	186.46				0.96578	34.9453	1.09843	5.56417	0.21192			2.69046															1.673	2.95605
136-6B	2	20.1004		40.8715	121.334	62.8463	41682.1	391.794	173.416	1422.99	13.0815	1.13646	7.48239	0.77228	34.7062	1.32011	2.08936	28.1278	176.04				0.65158	43.0078	2.32829	7.1543	0.44919	1.46124		2.43049															0.68478	7.54098
137-6B	1	49.9902		63.4419	151.388	113.6	40190.6	827.744	193.386	1443.1	15.6145		10.7559	0.36897	52.1326	3.5204	2.9817	19.4983	199.73				0.99918	7.60676		6.55647	0	2.05817	0.81321	2.9557															1.35464	0.13098
138-6B	2	56.4312			101.867	67.7388	34541.1	853.325	109.648	1649.61	18.1957		9.63238	0.31422	45.3244	2.11857	2.72735	19.826	224.32			0.3885	0.43693	11.9509	1.67587	11.049	0.32332	1.9088	0.34122	3.87698															2.2023	1.59834
139-6B	1	42.8			177.514	162.368	32131.7	360.837	181.243	716.914	256.618	1.12045	6.85858	0.79408	35.1952	2.21299	1.66458	7.58117	131.74	0.3132			0.81844	23.7269	2.3324	4.89094	0.44998	4.02546		0.77445															3.36396	1.29409
140-6B	2	50.7273		31.7502	172.268		48144.1	599.678	171.845	1119.91	16.4878		10.8347	0.88633	47.6273	4.02646	3.75172	10.0735	170.43			0.97832	0.98281	3.21668	1.21355	7.42397				4.56879															3.94157	3.94342
141-6B	1	112.468			176.167	154.876	46513.9	3774.66	385.589	454.646	9.78398		8.06024	0.70177	53.0255	2.73934	2.77525	12.742	87.95	0.14451		0.03979	0.83664	16.3041		0.18652	0		0.2623	1.58809															2.1476	4.24742
142-6B	2	248.031	12.1015		130.428		42854.9	3771.85	298.894	431.168	10.7567		6.94254		49.6487	1.66981	1.45619	12.4411	86.0904					18.1471	1.88406	0.3215	0.36349	1.00881	0.04113	1.30967															1.60287	0.32956
143-6B	1	44.2897		19.9076	163.025	190.533	46099.1	695.597	240.805	1171.76	9.93936		13.6204	2.05097	61.2202	3.67869	4.69857	16.8334	167.67			0.54751	1.54036	2.71724	0.48224	6.80315	1.15093	2.5539		2.06186															2.88613	1.22062
144-6B	2	40.417	20.4034		274.428	57.4468	43136.2	367.087	89.8019	1207.99	6.51127		8.8331	1.08663	37.6984	0.96257	1.4488	13.659	197.85			0.34368	0.60429	3.56631	0.16218	4.27765	0.03129	1.24327		1.53292															1.66246	1.18593
145-6B	1	247.067			10.8347		45332.5	2786.8	1145.89	610.295	3.69661		13.3562	2.6798	62.4776	4.343	6.12178	19.292	226.56			2.37865	0.72626	8.79032	1.22792	0.59427		4.01709		5.28151															4.05882	6.01866
146-6B	2	35.9891			54.012	142.123	42516.2	2410.9	1034.59	595.562	9.70974		13.8857	2.01665	59.4683	2.66324	4.2489	14.3705	213.6				1.57468	10.3242		2.63267	0			2.55476															3.66121	2.76166
147-6B	1	98.8244	28.3598		270.363	14.9537	42269.3	564.769	187.166	1573.96	7.02997		7.5037	0.1941	46.0247	2.43823	3.32548	33.7405	158.01				0.53452	6.27403		10.6621	0			1.71676															2.24122	0.40435
148-6B	2	212.968			238.624		44133.7	1025.02	234.657	1301.02	4.86391		6.6343	0.79741	43.3514	1.29726	2.01462	24.1274	141.19				0.11134	14.4545	1.53939	9.45159				1.47355															2.16146	1.83317
149-6B	1	239.853			194.296	179.08	45958.7	963.333	231.068	1435.22	23.3004		7.25848	0.51849	46.0239	1.75001	2.57	23.0094	275.32	0.17994			0.26746	16.3685	2.01371	9.02661	0.3885	2.08676		0.59943															4.05244	1.20371
150-6B	2	216.849			129.09		40684	804.803	155.064	1608.25	21.2365		6.40407	0.95138	45.8039	2.47676	2.52039	22.1194	295.98			0.19022		17.2398		13.613	0			1.80298															4.82783	2.48025
151-6B	1	171.562	63.8461		128.612	42.9858	46863.9	339.515	189.046	930.633	18.2032		11.746	0.40167	49.5558	2.92753	3.45234	32.8909	246.61				0.06174	15.9761	4.83254	1.7786	0.93233	2.49197	0.60052	1.48467															1.28076	1.4577
152-6B	2	17.7499		17.3027	106.215	167.144	47504.1	573.648	211.515	840.827	19.8362	0.22275	12.0874	1.45271	53.8558	3.61014	3.42397	31.3673	225.81					15.4017	0.22452	2.55577	0.04332		0.67578	1.17691															1.67085	3.85689
153-6B	1	295.216			152.008	218.179	42559.8	4390.51	280.438	345.788	45.7295	1.00917	26.6888	1.61568	115.693	8.43454	5.59707	13.3662	240.28					25.8286		0.12732	0	1.92926		5.95171															2.73771	4.54393
154-6B	2	276.49			181.691	264.89	47833.2	5031.75	272.714	276.181	11.918		20.1823	1.78767	80.0298	5.18897	5.31968	20.9754	220.22	1.41747		0.35931	0.29671	20.0617	0.96981	0.55978	0.1871			8.23614															9.41393	0.85554
155-6B	1	281.682			182.392		31685.1	1471.95	342.176	447.602	11.5625		11.152	1.32708	58.2195	3.34646	3.63823	9.11162	145.82	0.36021				5.17262			0	1.45652		1.57388															2.24009	2.18344
156-6B	2	237.887	15.8597		165.158	120.447	32304.7	1786.09	272.302	465.842	7.77769		9.52821	1.10158	52.9977	3.14279	1.48949	10.9021	155.96	1.11493			0.42572	5.68647	1.53885	0.81809	0.46488	1.70831	0.57607	2.89725															3.47749	0.46103
157-6B	1		1.6097		268.296		45372.3	248.361	151.203	777.344	88.1156		8.49074	0.14675	52.0418	3.36002	2.63055	24.9721	151.42	1.11493				12.1892		4.64502	0		0.32294	1.99608															0.65006	4.4105
158-6B	2	89.4081			228.176	88.5541	42897.3	420.569	201.145	719.317	19.1467	0.83304	8.39345		48.2353	2.47578	4.17697	20.0671	152.93			0.81042	1.42615	4.42837		3.94087	0		0.49675	7.13362															3.62142	0.92725
159-6B	1	30.0348			245.136	102.327	42373.4	190.758	129.815	889.663	15.6869		10.4546	1.57974	54.6275	3.06909	3.18052	26.9307	132.16				0.18228	7.06731	2.53655	5.45578	0.48937			2.98895															0.96923	3.59285
160-6B	2	62.8022			168.808		46145.3	749.72	529.148	875.576	19.1317	0.33069	12.0436	1.98697	63.3589	3.80462	3.13373	30.6082	138.92				1.62094	11.4889		3.72913	0		0.24262	6.65465															5.40889	1.04856
161-6B	1	174.644	29.9878		119.062	39.6683	46416	922.043	788.419	841.394	8.52458		7.92222	1.10311	43.1002	2.44578	2.19929	20.7421	157.81			0.72165	1.58881	20.8053	1.04394	0.54383	0.2014			2.42941															3.51401	1.85102
162-6B	2	258.798			198.158	95.3811	49263.5	1361.97	811.179	839.302	10.1429		8.60412	0.77833	44.157	2.49021	1.70142	19.8939	136.2					17.4041	1.44477	1.85907	0.27874		0.21607	3.2991															3.90465	0.67334
163-6B	1	87.5647	1.03425		149.364		46651	750.973	91.1866	572.481	34.3331		7.73506	1.23111	42.4798	1.58621	1.08614	17.6255	187.92				0.95159	13.4549	0.84798	0.36004	0.1636		1.5292	2.31762															3.50182	0.32089
164-6B	2	101.284			88.8975		45086.1	1644.98	130.639	510.749	15.0566		7.68607	0.98843	43.1502	1.9131	1.89125	16.9215	182.45				0.42177	8.14411	1.86188	2.27895	0.35921	0.74092		0.40288															4.90478	2.20042
165-6B	1	302.811			88.8471	73.5384	43029.3	6588.13	1286.7	440.605	9.60542		11.4915	1.09941	55.0938	4.58677	3.83351	10.7297	156.79			1.23957	0.15113	21.5774	0.37849	0.81274		1.66773	2.00922	5.08811															4.32968	0.16266
166-6B	2	467.363			79.3042	9.31674	46434.5	8144.3	2222.4	513.651	11.6477		9.15323	1.39322	50.376	1.65242	1.85398	10.8517	138.63	0.212		1.54401		23.37		0.27996	0		1.11807	7.48551															3.86475	1.68333
167-6B	1	137.501			336.982		47226.8	1365.6	69.6928	535.163	8.69676		6.80414	0.45001	37.1896	1.48096	2.15543	14.4866	193.51				0.96921	6.0387		1.55885	0			3.98151															3.40353	3.12404
168-6B	2	160.904			364.427		45184.1	1075.5	156.342	627.371	14.265		9.32475	1.47926	41.0212	2.1456	2.31101	15.6033	196.74					11.3337	1.51435	2.85191	0.29216			2.02249															3.44979	3.63084
169-6B	1			70.3994	268.181		42211.2	480.791	101.693	682.946	15.2239		10.6605	0.19482	63.4606	3.2735	2.14567	26.6659	207.22					3.4517	3.4415	4.60366	0.66396	3.14687	0.2285	5.01383															1.96677	0.75896
170-6B	2	81.063		43.6113	360.694	303.535	46712.6	789.084	114.824	596.177	35.4333		12.9131	1.74735	67.7165	4.9457	2.88009	26.1476	212.67			0.54288	1.43031	9.41476	0.71068	1.7659		1.17405	0.22744	7.75695															3.42507	2.71758
171-6B	1			38.9723	215.675		37627.6	328.355	156.929	401.027	14.9596		12.9452	1.54339	58.8473	3.6744	4.03993	21.1271	108.6	0.52361				22.3564	1.77876	1.58299	0.34317			5.33223															3.59506	1.61278
172-6B	2	9.18408		32.7247	206.438		40116.5	1212.47	183.308	311.664	7.58467		12.0752	1.18463	55.2255	3.465	4.10012	18.3168	123.54				0.4331	16.4062	1.97251	0.3431	0.38055	1.26008	0.68672	5.56398															3.26582	1.20285
173-6B	1	104.015		11.1008	179.003	114.091	45966	1917.33	149.504	667.513	10.6829		12.4358	1.17687	60.2889	3.69941	2.98306	12.4941	199.35				0.17978	8.12226		3.81096	0	1.65787	0.96704	1.74632															4.75803	3.97874
174-6B	2	64.6923	3.26376		140.304		41472.4	852.762	88.262	953.633	15.1665		8.72503	0.23485	46.1758	2.51763	2.50249	13.5521	210.28	0.33303			0.64171	7.44654	1.75932	4.74032	0.33942			7.13708															3.98181	1.15314
175-6B	1	99.5214			258.285		48259.6	883.973	119.314	485.136	10.5996		10.361	0.56569	45.7067	2.86534	2.14351	12.9809	237.23			0.0243	0.083	6.8946	1.76931	2.91403	0.34135			5.73982															2.62776	0.84019
176-6B	2	40.1781		18.9981	249.313		46138.9	711.536	130.016	521.185	7.77237		12.3238	0.84444	53.1043	3.79176	2.11591	33.6238	205.23				0.35536	5.26241	0.32031	1.46415	0.77896	3.74648		1.33513															6.89875	1.61285
177-6B	1	102.912			187.809		40570.9	513.642	57.7142	602.755	10.5582		7.92509	0.00268	40.6514	2.64473	2.93774	13.7674	170.32				0.38037	4.47067		1.76186	0	1.69851		4.23549															4.10764	1.98343
178-6B	2	140.667			223.656		47559.1	581.624	105.939	762.831	12.7155		7.65501	0.80196	43.3923	2.30549	1.91143	14.0625	160.96				0.60655	3.04289	2.40029	3.0673	0																		2.97128	4.24153
179-6B	1	76.233			95.6638	48.0968	45228	1510.31	137.394	386.026	20.4442	0.15362	11.5669	1.64816	53.6331	2.15915	2.06091	15.7307	106.02				0.34487	10.5872	2.13902	0.48894	0.41268			2.7277															3.71564	4.1062
180-6B	2	4.87378			49.7613		43199.9	1321.39	95.9576	333.256	9.49477		10.3869	0.27874	50.2632	2.73381	2.16743	13.8726	88.05				0.20091	6.81144		2.58094	0			4.07554															3.5832	3.66828
181-6B	1	119.038	85.2613		202.337		35870.5	23.1247	112.582	1758.19	144.595		4.52008	0.47948	31.866	1.05366	2.53292	56.3078	441.38				0.39511	12.3115		12.7507	0		0.16611	5.76418															5.44631	3.27303
182-6B	2	93.4836	28.1535	20.6202	221.943		43285	78.9875	38.4399	1951.85	22.6478	0.25483	7.45	0.76579	42.138	1.6648	2.8219	60.1579	456.45				1.3684	2.64707	3.36222	12.0713	0			1.24434															3.76765
183-6B	1	67.4202			163.009	123.262	43643.7	2182.56	382.029	410.167	18.5839		16.2465	0.42143	67.6113	4.63925	4.50138	20.3883	111.85				1.831	12.1595		0.45557	0			10.6346															3.91537	1.62775
184-6B	2	145.982			160.818	43.07	46218.2	3005.86	769.689	424.019	17.1766		13.2231	1.8342	65.272	3.40492	2.84869	17.8178	96.81				0.06124	13.5948		0.31033	0		1.2083	4.22719															2.16574	3.5757
185-6B	1	84.0329			165.237		40683.1		130.009	516.226	15.7983		12.0219	0.99755	69.2111	4.55134	2.66477	9.37668	118.16	1.0769		0.94556	1.08316	1.69599		0.86518	0		0.32444	10.7212															4.72964	3.92865
186-6B	2	75.9511			164.04		39055	4.38217	120.193	535.054	15.7038		10.2329	0.93301	57.0032	2.9919	2.05975	8.50404	116.09			1.36192	1.14645	4.91016	0.01441	4.39925	0.17136	1.11233		3.82825															2.15051	0.31916
187-6B	1	265.273			134.049	70.9382	45518.1	1732.77	428.548	268.565	13.9384	1.13445	10.3056	1.23173	55.5688	2.11786	2.42298	12.8053	160.38					9.33445		1.08719	0			4.32864															2.89016	2.39167
188-6B	2	108.902			68.4506		43622.4	2046.02	357.888	281.201	10.9471		8.37387	0.87673	45.264	1.87863	1.76683	15.2594	165.58	0.6399			0.3433	11.1983		0.63565	0		0.51714	2.6964																4.76884
189-6B	1	71.1523			73.7806	7.94788	33327.8	2023.06	301.55	275.193	15.3677		7.53041	1.13767	43.0438	2.4964	1.82311	13.911	169.16					10.5846		0.35844	0	1.19067	0.32256	4.61402															1.85054	1.53126
190-6B	2	105.483			72.6904	18.0355	36219.2	1775.87	249.337	268.127	24.064	0.50756	17.6612	2.89253	73.4447	5.84031	3.29287	13.6885	155.82					12.8279		0.07059	0			8.58194															2.45491	2.58365
191-6B	1	26.8367			133.611	108.841	37324.1	686.34	206.019	741.427	25.3497		9.34165	0.2442	40.6943	2.0415	0.83613	12.5628	202.1				0.55394	6.59777	0.00623	3.98076	0.0012			1.72569															1.44046	2.39128
192-6B	2	33.4282			124.007		44620	305.976	156.191	895.712	15.9282		8.2824	0.71866	45.8965	2.72269	2.37634	14.2205	186.87					4.30937	0.72765	3.47876		0.54379	1.83895	2.53036															5.81122	3.16763
193-6B	1	59.3388	12.7604		117.833		32704.1	148.435	98.3826	697.776	130.349		7.80925	0.5042	41.3966	2.49572	2.36153	30.9356	97.6	0.11454				12.7202		4.59326	0	1.7159	1.26983	1.64284															3.16748	3.29515
194-6B	2	48.4873			108.762		40582.2	173.324	94.7511	895.959	6.53902		10.1847	0.39872	48.0555	2.93922	1.98463	39.0576	106.52			0.12054		3.60363	0.6557	4.59985	0.1265		0.13085	2.96808															4.1503	3.99891
195-6B	1	144.58	41.5119		134.535	26.4808	41579.5	191.309	110.228	945.809	11.9837		10.4979	0.45504	47.6344	1.97274	2.43071	39.0151	110.78			0.97576	1.08239	5.1526	0.02391	3.66182	0.33929		1.31676	3.22627															4.28214	2.79881
196-6B	2	25.6792	1.11546		153.151	3.41106	39870.3	244.785	57.1973	1198.19	17.5359		6.76801	0.45457	40.3036	2.21606	2.45377	27.522	238.01				0.12208	5.83957	0.44057	7.41438	0.085		0.06595	2.15934															5.68528	1.97013
197-6B	1	292.639			136.911		39730.7	1009.77	574.455	767.199	12.0313		5.58189	0.6713	27.1455	0.8903	1.55091	13.1874	89.39					12.6155	1.42018	2.70555	0.27399	0.06542	0.5146	0.39687															2.67441	0.11412
198-6B	2	303.822			133.589		38666.6	1139.39	649.06	879.904	7.73627	1.65922	5.93325	0.88523	31.3824	1.10187	2.26354	15.2307	92.44			0.25669	0.84706	14.7021	0.24462	3.90707	0.36264			0.19071															3.80342	1.02109
199-6B	1	215.791			277.081		39823	286.409	122.811	975.241	36.2992		8.05797	0.23738	43.1124	2.34081	1.66157	20.2012	135.61			0.35862	0.57619	11.3999	1.22909	15.3548	0.23712		0.6977	3.67245															7.18732	5.10988
200-6B	2	105.146			208.533		40070.4	468.041	128.889	894.993	5.45955		5.87136	0.80536	33.6682	0.80605	2.44551	22.466	150.8			0.44291	0.92223	6.82175		13.8064	0			1.33758															5.10137	2.94849
201-6B	1	60.3164			135.44		40569.8	915.624	90.6593	585.594	18.6401		8.14896	1.2013	46.1767	2.41744	1.45736	18.3236	192.91				0.20395	10.6908	1.92574	2.5166	0.37153		0.3914	2.66997															3.46623	2.82723
202-6B	2	9.4365			85.5748		48373.8	902.201	91.7812	522.202	10.5607		7.5331	1.08447	39.8156	1.45202	0.87073	16.8164	192.93			1.14073	0.5633	8.06204	1.93625	2.30945	0.37356		0.89012	2.742															2.24743	2.69425
203-6B	1	74.8279		40.5812	197.28		46293.7	1398.91	157.62	355.012	15.1631		15.9126	0.49289	64.9114	2.8319	4.30596	11.6251	164.43				1.58567	8.01149	0.08824	1.09854	0.01702	6.47372		3.39499															2.83582	3.523
204-6B	2	70.994			100.468	42.8719	42254.9	1972.53	140.269	317.5	16.0129		11.0248	0.7244	52.0372	1.44877	1.89352	11.7104	189.21	0.21198			1.49851	9.89043	0.6553	1.54094				4.18684															2.40359	4.13416
205-6B	1	139.915			134.826		40680.2	556.96	329.443	795.293	15.7495		8.31225	0.96804	48.0923	2.88445	2.43733	11.1475	156.56					2.38941	1.42134	4.55808	0		0.12572	6.15391															2.53262	3.19294
206-6B	2	147.904			119.74		35263.6	698.99	284.315	618.777	11.0594		11.4353	1.26786	47.6617	2.16988	2.20824	12.5294	167.63				0.01064	4.14866	5.00137	4.19959	0.9649			5.11559															3.28062	1.16705
207-6B	1	174.265			233.251	71.487	44056	813.065	272.503	798.827	14.2458	0.07009	8.07665	0.50676	32.7707	1.71173	1.96155	4.10863	606.56	0.5988		0.40557	1.31221	6.26139	5.0495	4.90714	0.97419	0.35421		0.65837															2.23121	4.94746
208-6B	2	116.35			248.429	83.4489	42838.2	507.28	165.218	715.602	11.6915		4.90077	0.30899	32.4602	1.81421	2.31367	3.0948	542.26	0.00316			1.40043	5.24371		3.32309	0			1.13601															2.58173	8.56584
209-6B	1	82.2462			153.421		46988.3	192.542	67.9902	974.582	27.0626	0.91492	9.9059		45.0731	3.15447	4.31105	16.509	190.65	1.60196		0.4566	0.65693	4.09471	0.16489	4.78853	0.12593	1.8061		2.22335															5.80022	7.89671
210-6B	2	62.2323			239.862		47542.6	36.153	19.0588	989.082	37.3286	0.55677	7.86321	0.1943	52.4056	1.56038	2.21595	15.3234	186.84	1.35041			0.00021	4.55037		4.66055	0	1.5245	0.31245	2.15325															3.40778	3.94445
211-6B	1	203.756	116.441	56.2796	199.286		43160.8	557.049	348.401	417.826	434.494	23.8482	10.1159		39.3507	1.62363	2.77374	25.0052	146.03	1.23328		0.88017		40.008		0.16257	0	2.80519		4.78969															1.59187	4.13021
212-6B	2	67.2502			123.43		43790.7	577.827	258.052	594.515	10.1171	0.54616	10.605	1.53489	42.3383	2.05252	2.61572	40.3588	178.32	1.72308		0.03938		4.52453	0.26249	2.44107				3.24077															3.41314	5.46562
213-6B	1	148.051	57.1061		191.483		49173.7	191.758	128.734	844.493	7.2748	0.05771	8.24554	1.05841	42.6841	0.49731	2.94179	19.1177	423.9				0.28097	3.4743	0.99183	4.16887	0.29005	2.53158	1.28586	1.54386															2.13916	1.64609
214-6B	2	53.5146	7.32436	22.2052	184.87	31.1337	45970	496.834	111.608	653.252	6.68402		6.67979		38.6038		2.6259	16.1846	269.9				0.44676	4.36782		1.92177				3.6515															4.45783	1.11759
215-6B	1	90.2246	30.2383		177.596		39527.6	328	125.374	955.18	16.6327		6.35145	0.08597	32.9499	0.96256	1.84872	14.0024	202.73				0.66896	5.31341		4.93843	0			3.00637															4.04087	1.87959
216-6B	2	118.618	3.47543		234.871		45360.8	688.671	105.924	743.733	7.74322		6.98331		32.7922	0.73746	1.6224	15.0211	208.99			0.18558	0.67109	3.32379	0.42541	5.31836	0.11048			4.27295															4.19587	1.98056
217-6B	1	127.345		18.954	134.321	131.793	45963.9	2048.52	326.374	288.069	8.22164	0.91511	12.2139	0.52502	52.4065	1.75713	3.7263	9.71565	151.21				0.19985	11.8862	1.3685	2.26496	0.26402			5.85461																2.67119
218-6B	2	17.2671		59.8851	200.233	151.422	49565.7	524.962	116.547	390.497	9.41522	0.78452	11.6785	0.78626	51.2039	3.89009	3.26752	8.30181	124.13			0.56377	0.45207	5.64152	0.23682	1.87286	0		0.42642	1.39855															2.18212	1.75653
219-6B	1	78.4224		29.2713		386.128	48134.9	1247.88	27.895	578.951	9.73402		14.4771	2.12687	65.7256	0.02115	2.55775	11.7403	221.89			2.82376	1.05522	39.5141		1.42975	0	4.03327	0.92046	6.08668															1.51979	0.31712
220-6B	2	24.916	0.15639	9.40167	40.5		44835.7	799.961	56.8369	609.106	17.4804	0.1556	18.5802	2.14316	82.9552	1.43844	5.3388	13.5244	224.35			2.95646	0.92682	33.4169	0.66366	2.49727	0.12804	0.28183		6.67726															2.60134	1.27136
221-6B	1	129.27			152.541		48018.3	1053.61	123.528	801.177	27.7365	1.38427	7.38019	1.07819	31.2979		1.79239	24.4046	186.67			0.39029	0.4813	4.50633	0.24093	3.0291	0.18523	3.16061	0.65247	1.37687															3.83993	0.95033
222-6B	2	163.398	33.044	22.6273	103.557		44769.8	889.394	141.438	934.765	25.6009		3.8923		26.8906		1.23282	26.2021	196.13				0.77573	3.94886	0.05954	3.50319	0.41897	0.31358	0.29077	1.79813															2.23325	6.25704
223-6B	1	217.197	80.9299	24.3508	113.168	219.718	48291.3	1345.19	233.949	348.483	18.6372		19.6263	3.21924	105.665	3.52783	6.65099	8.67636	139.36					3.6188	0.04754				1.68351	16.681															2.70879	0.72885
224-6B	2	63.0075	49.2011		143.138		44617.3	678.576	182.386	538.739	27.911		16.4709	1.71598	76.5043	1.82754	5.05866	7.30616	149.63			0.30757		7.22395	4.45742	1.21784	0.85996		0.02905	6.55692															3.16351	1.84358
225-6B	1						46157.1	1036.51	99.5909	619.415	5.10369		11.1269	0.63038	48.9675	2.49389	2.98566	9.78992	217.62			0.14729	0.73426	4.15153	1.32973	1.30928	0.25654	0.70433	1.40883	3.24048															2.93165	0.03838
226-6B	2	10.4959	0.14127	31.7781	137.858	51.9312	46931.2	354.563	146.241	651.067	7.36937		9.65229	0.8345	45.1914	1.60468	1.16991	8.85802	204.06					2.44708	1.07352	1.02831	0.20711			1.63448
227-6B	1	222.316	44.339		639.111	215.238	45984.7	647.683	250.495	489.848	12.3346		7.55783	0.0647	45.1251		1.87894	15.293	97.7			0.46809	1.46481	4.14332		1.48966	0	0.44545	0.94418	3.35653															2.51575	11.1746
228-6B	2	213.582	28.3576	2.15111	661.036	161.13	44554.6	383.734	199.945	625.019	14.5668		9.22484	0.007	54.8872	0.51111	3.06128	15.7886	112.83					4.04333	0.52789	2.67896	0.10184		0.19039	2.90929															5.01769	11.289
229-6B	1			149.934	29.4607		44532.7	605.614	212.361	901.527	9.16822	1.02706	15.2054	0.95265	72.0678	2.43204	5.4822	16.9694	132.61			0.62725	0.02741	9.86382	3.83844	2.51682	0.74054			6.8952															2.87144	2.47744
230-6B	2	15.4839	37.3611	55.439	100.868	1.02184	44244.6	601.373	190.506	828.438	9.2257		16.5159	2.1512	66.7618	1.94612	4.99947	19.1715	134.56				1.23743	10.434		0.62898	0	0.99454		3.09991															2.38812	7.41887
231-6B	1	64.4246	10.3948	65.0943	144.473		35312.9	417.929	150.673	1390.8	12.1279		9.3419	1.42672	49.9103		3.0785	29.7098	169.16				1.0178	3.47495		7.5158	0		0.31658	2.84319															3.52843	3.18901
232-6B	2	67.2249	15.5565	70.2407	95.0675	45.8489	43616.7	861.723	303.977	897.034	14.741		10.8466	0.54921	54.478	1.28313	3.52726	23.088	157.79				0.55148	3.79844	3.83749	3.29662	0.74036		0.35776	3.56565															2.4161	3.65161
233-6B	1	142.725		10.9847	47.4151		44063.3	756.418	137.575	831.415	16.0039	0.83038	12.7926	1.20268	63.9127	2.88357	6.71414	11.2371	375.1				0.01893	5.32393		1.72013	0			2.23517															8.0103	8.91032
234-6B	2	107.507	11.9462		58.7709		46047.9	1493.32	243.546	672.301	13.6749		9.80319	0.37612	57.9455	0.30462	5.77281	12.9147	304.54				0.02574	10.6371	7.59162	2.67607	1.46463	1.02416		1.8743															2.90666	4.47298
235-6B	1	60.3261	0.63813		54.5524		45725.9	452.674	103.972	323.547	9.05636		9.5486	0.19658	47.8085	0.85227	2.46933	13.8223	124.36			0.12337	0.14098	6.29822		1.86527	0		0.38758	1.22996															4.7433	0.93075
236-6B	2	43.3955		9.53314	51.9746		48675.3	421.42	122.939	289.131	11.9139	0.38636	9.82425	1.48971	45.9162	0.04761	2.34491	14.1165	122.73			0.70299	0.86274	7.47241		0.42817	0			2.75196															4.83071	1.5019
237-6B	1	159.341	40.8693	0.83108	110.573	82.8564	42788.4	67.3841	52.8343	1362.67	13.3576		8.49554	0.742	50.9898	0.61972	5.33169	2.81072	770.48			0.64187	1.61458	3.64162	2.57171	5.00559	0.49615		1.1583	2.1969															4.86417	1.68723
238-6B	2	68.5451	17.1669		130.365	32.6025	46675.1	262.595	36.223	1409.64	17.8173	0.27999	8.19034	0.60681	47.8857	0.11424	4.93073	3.96996	742.99			0.16387	1.12977	4.98397	0.84796	2.00406	0.16359		0.37453	6.51097															7.1099	2.86091
239-6B	1	349.629	80.8946	52.1781	118.831	67.276	49577.6	6163.2	1039.55	337.193	12.9503		13.3959	1.31695	62.4796	2.39353	2.33592	10.634	80.6801			2.5105		22.841	0.09641		0.15491			8.09044															2.78795	3.74507
240-6B	2	408.196	51.2729	44.2641	6.78222		51456.1	6595.27	1088.5	273.605	10.6739		10.3891	0.22911	56.4214	1.13994	3.31504	11.2446	95.67			0.84563	2.37057	22.0979	3.02595	0.23409	0.58379	0.46226	0.82632	4.76693															1.32135	5.83939
241-6B	1				245.775		48956.3	258.293	95.2739	863.952	15.7388		12.5114	0.20333	59.6118	1.1338	4.61142	17.0429	171.28				0.48877	3.71801	0.01093	2.92337	0.15703	6.00244		0.41812															3.42139	2.41668
242-6B	2	44.929	7.8842		200.362		48146.4	413.092	59.4794	545.857	14.8424		8.59923	0.03487	47.2316	1.40196	3.1114	16.2495	145.58			1.37823	1.21376	3.23054	1.84163	1.16438	0	2.92411		1.0991															2.33147	0.86952
243-6B	1	81.1343	0.17971	17.9278	85.4842	69.7777	42008.2	918.899	138.081	377.369	11.593		7.6439	1.15114	41.1404	1.14	2.10876	7.97487	174.42			1.13357	1.29703	5.83543		0.26195	0			2.35212															3.95446	1.22843
244-6B	2	80.7923		39.1085	60.0217		42231.2	712.812	126.362	431.415	9.39681		7.62292	0.68156	46.219	0.90449	2.27365	8.61666	182.84			0.86622	0.19321	8.09021	2.12064	1.40881	0.40913		1.31582	0.95147															4.38347	0.75746
245-6B	1	264.324		19.739	143.438	192.467	52530	1081.98	282.378	335.791	17.3427		17.5019	0.6863	73.4972		6.45107	21.1569	107.24			0.57852	1.46742	7.89388		0.38747	0			6.19065															2.43833	6.84779
246-6B	2	200.345		77.3	85.9139	11.5518	43944.1	1071.44	189.382	304.851	9.69537	0.31069	13.6853	0.1769	63.1669	0.3835	3.21326	17.7413	108.53			0.83361	0.58186	7.64286	1.41001	0.45352				4.92813																2.44792
247-6B	1	186.489	95.7438		62.6377	103.667	43460.3	1309.57	435.104	1446.93	7.55516	0.90952	14.7468	0.21635	71.9131		5.37636	63.5484	218.21					20.4898		9.30974	0	5.6302	1.019	4.13832															10.863	2.77653
248-6B	2	101.7		15.1559	69.8312		44436.7	729.783	144.49	1194.68	16.999		10.497	1.42621	55.5821		3.94781	53.5319	190.94			0.95637	1.22875	22.7169	0.57048	3.43116	0.11006		0.22891	6.58303															8.6441	2.82003
249-6B	1	62.7883	3.33299	11.5179	103.858		44702.2	172.352	45.5293	1113.4	15.7495	1.07226	8.49297	0.8333	39.4558	0.25412	2.84321	41.7726	135.49				0.86269	11.6894		2.68634	0		0.44102	3.33992															5.49693	3.52759
250-6B	2	132.504	19.0728	30.7083	60.4129		42398.3	417.283	243.653	1051.14	21.3939		7.90205	0.98917	36.1302	0.20637	1.67202	37.1986	139.3				0.77429	17.4868	0.71992	2.77227			0.07635	3.88529															6.11426	3.34687
251-6B	1	112.216	2.11785	17.5849	335.96		43859.8	1105.05	110.577	671.368	49.3923	0.25804	7.66129	0.51231	44.0206	0.96245	2.09996	18.0694	103.75				1.24151	16.1485		0.7376	0	4.45385		0.99629															2.36576	0.36484
252-6B	2	142.161	37.2767		259.556		44353.2	1015.92	105.983	877.309	37.028		7.87655	0.70577	43.4935	0.81529	1.70286	19.7944	92.29			0.66371	0.61826	11.0961		2.55813	0		0.60861	6.82969															4.20066	1.61038
253-6B	1	40.8415		63.9377	100.968	217.198	41896.3	944.601	169.599	562.638	8.00983		12.7063	1.26443	60.2635	0.12672	4.04204	43.2022	201.72			1.00481	0.36015	4.3124	2.51701	3.21608	0.4856	1.78362	0.19938	2.19996															1.9517	2.34481
254-6B	2	133.706	50.7535	106.502	57.0447	44.0001	41827.4	562.2	123.567	758.551	10.7253		10.896	1.23176	57.8731	0.73636	3.17896	53.2693	216.5				0.51971	2.70846	1.0675	2.73967	0			5.67051															3.45549	4.01554
255-6B	1	71.1868	36.7314		24.0947	13.3378	44672.7	1108.69	135.152	792.994	7.75536		7.23102	0.0579	39.273	0.79774	2.47115	13.0921	254.17			1.37554	1.06195	4.19355	0.01902	1.7736	0.00367	1.3065	0.25971	1.28429															3.56267	0.92527
256-6B	2	101.625	43.5458	82.7544	21.1894	87.2565	45060.1	417.855	140.331	992.342	9.42405	0.67635	7.15185	0.24937	41.4313		3.15125	14.1594	273.25				0.90429	4.26526	0.9662	3.14888	0.18641		1.08438	1.92446															2.8744	5.12574
257-6B	1	83.0237	39.1317	77.6082	245.549	64.7791	42954	496.854	112.409	1185.02	22.6064		7.84672	0.3923	50.9987		3.47307	72.4435	232.95			1.35321	1.6154	4.83432	1.99214	4.7986	0.38434		0.17168	3.76032															3.47436	4.28996
258-6B	2	102.552	39.3064	59.8324	232.114	104.729	44473.4	130.006	102.859	1264.59	20.1322	0.35244	5.29429	0.4195	47.996		3.16093	83.9767	223.76				1.06155	4.69386	5.20016	4.39538	1.00325			1.44196															3.05279	10.6115
259-6B	1				56.5448	83.2073	45473.4	403.694	94.4549	576.685	8.04473		9.25654	0.54868	43.7411	0.75823	2.4688	42.1969	204.82					6.47034	0.22236	3.27188	0.07076		0.60689	5.42399															2.96661	1.63458
260-6B	2	64.3629	55.4336	15.9333	103.833		43299.3	191.106	136.055	775.583	6.48075		5.75265	0.01404	39.3367	0.396	2.65515	41.8854	229.39					4.91146	0.17527	4.48372				2.12625															4.07729	0.0342
261-6B	1	57.3864	29.1159	46.8249	38.2978		44132.3	2646.48	177.863	171.327	12.7734	0.07263	16.7496	2.36756	74.0275	0.92038	4.74823	12.1632	49.2203				0.33532	10.3864	0.10191	1.87235	0.01966	3.15636	0.98319	6.79693															2.55942	0.86558
262-6B	2	131.857	19.7611	49.1737	126.062		44725.5	2821.25	132.748	188.734	18.6925		14.4136	2.03459	67.6025	0.98902	3.82	14.6234	47.58			0.924	0.25799	7.65361	0.41881	0.08002				2.08095															5.48718	1.4102
263-6B	1	290.877		5.25878	101.895	25.9428	44308.8	2610.93	484.141	645.596	14.3218		9.57199	1.19945	45.3548	1.57164	4.03465	11.2776	175.02					58.7051		1.50506	0		0.08993	5.08077															3.64158	1.83806
264-6B	2	370.466	50.5579	10.2707	159.128	81.5346	45101.5	3361.84	552.367	558.804	8.52536		8.70091	1.07718	42.757	0.02573	2.22963	9.92485	153.27				0.85404	59.4097		0.82288	0		1.21294	4.6222															3.41421	4.05899
265-6B	1	56.7199			83.0119		48563.9	464.104	118.556	617.1	17.3156		7.36896	0.12026	44.0466	0.7339	2.74939	10.7951	152.97			0.4196	0.08156	4.52969	1.60096	1.95759	0.30887		0.65824	3.31352															1.22608	1.07523
266-6B	2	194.379	30.4594	1.26032	53.6521	46.8531	45844	176.309	119.727	833.527	10.0449		9.8472	0.21192	47.6929	0.50303	3.18225	20.4054	165.44				0.37818	1.81051		5.05049	0	0.048		3.07076															1.51606	2.00361
267-6B	1	85.5788		1.35507	18.9651	88.9009	44518.5	1176.65	180.722	388.95	15.1981		10.3474	0.28973	56.5807	0.91031	3.35525	10.2441	204.07					7.31682	2.88196	0.03844	0.55601			4.42081															3.37891	1.23948
268-6B	2	56.4511	14.8681		110.12		42630.6	1329.57	88.8577	358.641	15.6473		11.2716	1.60175	54.5129	1.2456	3.09347	9.92385	203.59				0.61269	7.96273	0.36648		0.0707			4.62302															3.27536	1.90157
269-6B	1	132.107	68.4669	46.2977	108.095		44831.5	269.03	158.068	1842.58	11.2862		7.04117	1.02968	36.9868	0.00746	2.9899	73.3271	126.01			0.44184	0.50281	19.5276	0.67865	4.87687	0.13093	3.45869	0.82548	3.43439															3.55067	2.29315
270-6B	2	204.757	70.1211	28.4242	77.7823		43756.9	780.201	291.929	1572.28	12.3969		4.80204		38.0967	0.3896	3.27031	48.2596	125.88					16.2211	5.21404	5.0648	1.00593	0.84759	0.14627	0.44055															3.87355	4.26055
271-6B	1	72.3536	14.0461	15.7945	135.387		46996	335.386	124.453	1382.9	11.8135	0.63274	7.7761	0.80825	42.3331	0.66295	2.74458	22.8094	184.17				1.21276	4.6875	1.26074	7.83471	0.24323			4.08113															2.84356	7.78199
272-6B	2	82.784	39.1868	19.5699	130.549		42696.8	368.35	124.944	1270.33	6.76435		6.61325	0.53427	41.0264	1.20208	3.04481	23.3584	163.83					7.14289	2.25712	6.72902	0.43546	1.05425	1.31495	2.24657															2.05354	6.64501
273-6B	1	549.993		10.7192	114.482		42936.8	1704.63	830.979	518.068	14.8089		7.82142	0.10767	43.6323	0.48695	1.94831	12.8687	129.09				0.68313	5.8595	0.33451	0.92957		3.36922		0.22598															3.20861	1.25907
274-6B	2	522.147	10.5514	23.7388	46.1814		46394.1	1912.12	872.312	290.263	10.403		9.08283	0.78258	41.6047	0.38699	2.15219	10.3945	143.87			0.81779	0.62048	6.40433		0.41345	0			2.10112															3.97351	1.43223
275-6B	1	267.007	59.4198		365.708	73.0978	46097.5	1505.76	340.91	832.251	5.32851	0.03543	10.2563	0.86312	51.5123	0.53562	3.08832	10.5101	128.65			1.71752	0.81042	5.23957	0.05017	3.68891	0.00968			4.578															8.06723	3.46409
276-6B	2	254.483	20.0934	35.8959	362.937	234.399	40565.2	1312.13	376.503	619.945	10.4523	0.02434	10.2386	1.14138	46.021	0.75685	2.85416	10.9945	115.85			0.37262		7.96476		3.24225	0	3.40512		0.55415															5.01197	1.66019
277-6B	1	98.7093			79.1096		43586	746.29	236.697	782.778	11.1059		7.09619	0.12106	45.7147	0.369	2.55047	16.3853	322.61				0.22968	4.65418	0.30828	2.74047	0.05948		1.03776	2.80893															2.69461	2.16618
278-6B	2	64.4726		19.0012	140.947		43751.4	987.306	273.277	787.466	15.6379	0.51712	7.99488	0.73865	50.6495	0.1366	2.62923	17.4175	298.91			1.61623	0.86951	7.87763	1.32208	2.41669	0.25507	0.29711		3.53206															7.00537	1.11933
279-6B	1	139.549	31.3226	36.7013	198.124		45142.1	15.8814	115.267	2130.5	16.5074	0.78557	9.16844	1.04153	38.6846	0.04207	2.89193	34.2946	181.73				0.46344	2.6712	4.33651	9.28514	0.83663		0.046	1.80385															5.57446	1.00435
280-6B	2	78.3941	40.8333	35.6451	152.189		42609.3	93.1564	87.9954	1875.79	17.0685		6.66193	0.75054	40.9623		2.16705	31.3703	164.04				0.20042	3.75681		7.83949	0		0.33449	2.68426															4.14886	0.91445
281-6B	1	210.296		89.1227	178.04		42836.5	1833.37	542.156	329.907	96.8915	2.73392	24.521	3.56152	117.451	0.98534	6.18564	10.0192	90.17				0.65228	36.2008		1.56791	0			1.67223															5.17273	22.2631
282-6B	2	453.589	35.5366	7.44106	127.105	71.52	51493.7	3612.67	883.66	371.387	44.3981	0.25959	8.35804	1.01129	61.8814	0.21946	2.5485	8.61026	119.43				0.95696	11.1603	1.09383	0.78878	0.21103	0.47353		2.92509															5.30315	10.0826
283-6B	1	187.191		50.6745	62.8831		55147.9	1102.67	414.011	838.876	9.54075	0.21054	6.41346	0.90097	37.2506		2.72719	14.6472	214.61					4.18455	0.23476	0.83833				0.87754															6.26776	3.99019
284-6B	2	110.479		9.72788	34.5222	144.479	45113.5	550.693	230.749	717.664	8.09388	0.0576	8.07693	0.86627	34.4843		2.45868	12.9251	186.12				0.28498	4.36648	0.8995	1.76931			0.05945	3.41148															3.90827	3.42242
285-6B	1	57.7492	4.95054	32.8097	85.35		41800	104.942	83.8377	1597.78	12.5283	1.02136	7.93759	1.1905	53.8966	0.23149	3.92367	101.837	227.22				0.11928	19.5974	1.54846	5.7955	0.29874	0.10203		2.75446															3.44075	10.8197
286-6B	2	104.369	16.5789	10.2084	62.5446		44599	391.036	106.047	1246.03	16.4119		6.47531	0.36254	50.2581		3.08919	68.7815	204.58				0.02743	14.1106	0.33424	2.24426	0.49414	9.39966	0.20896	1.87019															1.66012	7.17446
287-6B	1	84.3514	20.9533		19.1141		44046	112.129	121.546	1092.25	3.95332		5.7604	0.35513	28.6849	0.53031	1.99545	18.7221	150.17					10.6679	2.00728	5.41185	0.38726		1.05054	4.18447															4.92265	3.61017
288-6B	2	138.916	82.0622	43.5231	25.1858		42048.6	37.4108	91.1956	1238.67	8.86032		4.51169	0.04535	22.5637	0.69058	1.80085	23.0515	150.55					14.2958	2.30629	6.34176	0.44495	3.92141	0.10002	1.66774															4.88185	0.58889
289-6B	1	75.4341	15.8746	28.0545	125.505	6.94366	42747.6		67.2745	1371.84	17.0318	1.56838	5.98271		42.376		1.7618	47.2285	151.6				0.72251	4.6669		4.64097		3.71651		1.47523															1.30572	2.97378
290-6B	2	46.6058	34.0714	103.867	131.633		44670.4	5.91497	56.4692	1469.55	16.8168		9.34288	1.13826	50.4449	0.58137	3.21679	38.4107	167.77				0.28552	4.73838	4.03659	5.50522	0.77877			4.96191															3.75638	5.26712
291-6B	1	61.4689		16.8271	94.2057		48927.3	868.233	130.376	436.641	57.7575	0.9052	7.96153	0.62503	60.5426	0.38519	2.77197	12.6047	223.91				2.17293	4.0419	0.32605	0.34226			2.0041	5.54064															2.55484	8.83338
292-6B	2	168.593		74.6797	55.8319	76.2839	44263.9	1316.87	180.792	487.53	56.7097		7.52467	0.39695	56.4973	0.49962	1.77913	9.62042	232.26				1.27804	5.40628		2.2195	0			0.93734															5.10023	4.20215
293-6B	1	169.811	59.0021	51.9464	81.6617	70.2434	44426	934.514	132.474	722.92	24.6878		13.2706	2.03963	69.0676	1.98674	4.24862	17.4441	222.38				1.1921	6.68488	1.94189	1.97954	0.37464			5.14779															4.64619	6.11917
294-6B	2	216.083	91.0528	42.3296	50.0256	84.3863	42310.8	168.873	182.308	1248.32	28.3564		15.3909	1.29794	71.3465	0.42983	5.30329	19.0095	212.89				2.19204	3.54498		4.99555				9.41435															2.81662	9.58118
295-6B	1	67.7144	35.7229	51.4104	116.594		44467.3	194.318	112.418	1535.94	22.6503		6.90041	0.35063	41.1875	0.16684	2.27693	28.0189	233.65				0.74732	11.3372	5.7078	9.47518	1.10119	7.32992																	3.33088	7.14271
296-6B	2	101.893	17.4025	33.8858	110.905	16.7036	42017.3	113.436	122.221	1415.91	29.7861	0.74541	5.96048	0.01197	39.3331	0.52369	2.33144	24.1481	223.84				0.48127	11.3396	0.70829	6.71544	0.43785	1.71263	0.16959																2.74642	6.56353
297-6B	1	106.2	34.1255	54.2348	163.729		43420.5	486.105	146.868	1330.31	16.223		6.84154	0.61105	47.1244	0.25151	1.99301	22.8669	219.39				1.05634	2.85566	2.97833	6.28443	0.5746		1.05611	3.74736															3.8251	11.8187
298-6B	2	108.235	68.1346	27.2823	160.796		42964.9	94.5872	119.995	1515.25	28.2162		6.8287	0.38556	52.2315		1.52651	24.9087	201.89				0.05282	6.30632	2.10002	7.95806	0.40515	2.65993		0.42763															2.42028	8.72838
299-6B	1	147.924	7.30032		255.659	51.7728	45921.1	1156.06	327.738	467.191	17.0458		6.95821		38.6522	0.0163	1.78815	10.2884	167.56				0.28613	7.07635	0.44551	2.97017			0.38056	3.7712															2.6243	4.39931
300-6B	2	132.753	24.1809		178.777	148.147	46652.4	679.428	221.008	475.438	24.544	1.30268	6.78291		35.5322	1.20482	2.27467	9.17361	138.7				0.76638	8.01657	1.61146	3.53004	0.43707		0.62524	1.23885															2.38813	8.99487
301-6B	1	105.866	86.5037	5.76396	258.277	65.747	42155.4	23.4641	63.1783	1837.55	10.433		7.78982	0.11289	49.9754	0.21208	2.94251	45.417	195.38				0.4216	6.19462	2.15793	10.473	0.41633			2.88124															3.64893	8.57149
302-6B	2	58.6567	61.1394	25.7157	279.392	208.634	44169.6		64.072	1866.63	11.9056		8.24395		67.558		2.01004	36.6862	170.72				0.29549	2.36598		8.86384	0		0.3255	0.00059															2.16411	3.58003
303-6B	1	49.1839	25.7721		349.102		45738.5	1223.77	187.719	327.4	9.921		11.8815	1.43072	54.7056	0.96599	3.99406	14.1886	124.31				1.39354	6.49426		0.60983	0			3.55103															3.55189	7.14998
304-6B	2	69.1524			234.888	48.4571	47896.6	1202.94	167.22	464.199	7.19589	0.36687	8.41192	0.145	38.78		1.77844	15.2918	135.59				0.26914	4.39837		2.0101	0	1.03217	0.51044	1.92075															4.08271	6.4874
305-6B	1	159.664	32.6553		57.2718	163.816	42033.7	1793.93	868.119	538.76	12.8149		6.07325	0.33408	38.6105	0.87443	2.65401	16.8728	178.9					10.7105	2.79915	4.38127	0.54003			2.51504															2.40028	6.15018
306-6B	2	208.846	39.84	0.53165	56.7027		44901.3	1070.26	251.509	652.47	12.9142	0.66461	7.40157	0.53442	36.9521	0.93909	2.18047	14.0871	210.77				1.34872	7.92189	1.83386	6.93912	0.3538			2.30218															2.21712	9.24555
307-6B	1	122.866	62.2606		282.398		37387.7		85.0154	2311.28	15.2843		5.96677		35.6419	0.15047	3.74366	43.8926	498.35				0.75588	7.86876	1.18358	12.5745	0.22834		1.90387	0.69698	3.12791														4.07922	8.27557
308-6B	2	104.031	54.0181	63.8899	486.461	53.1005	31583.4	102.852	93.8221	1514.58	21.31		4.94192	0.71944	95.8814			26.3078	349.87				0.27827	6.21693		7.67248	0		0.74418	2.35121	34.8972														7.11151	6.26571
309-6B	1	120.277		8.78552	72.3957	75.8083	43882	3952.19	519.166	599.983	11.5127		7.79729	0.15003	48.976	1.83345	2.95278	15.1473	199.46				1.53548	13.6152	6.47962	0.47738	1.2501	1.06791		1.95642															1.14868	11.2528
310-6B	2	191.296		2.27484	145.196	30.5637	43617.7	3293.66	450.463	520.193	8.74506	0.5131	9.28689		52.2103		2.88574	12.5807	176.19				1.33295	10.8477		0.6735	0	2.92168																	1.95566	8.78587
311-6B	1	37.082			111.257	240.179	43693.4	939.119	271.442	651.245	12.978		11.5323	1.87843	55.7192	2.82407	3.39177	16.6216	145.67				0.14531	15.3589		0.41647	0			7.72941															3.22046	6.6679
312-6B	2	32.7887			75.4406	56.2312	43150.2	877.61	335.6	564.949	12.1333	1.05979	9.41975	0.01807	47.7324	0.93821	4.15925	21.9367	108.49					6.74878	3.03102	0.72191	0.58477		0.36413	1.9911															0.80685	3.68776
313-6B	1	133.322		50.3579	198.547	295.305	40849.2	539.376	142.822	1297.67	10.9823	0.91325	8.671	0.76003	52.1136		3.51303	16.1289	197.98	1.79533			0.21308	10.9439	0.44353	3.53154	0.08557																		3.19976	7.64483
314-6B	2	175.193	41.836	79.2478	345.326	63.9198	38539.2	467.745	167.364	1367.19	21.6195		7.08051	0.94356	121.955		3.19034	20.2115	161.44	1.73067			0.04352	9.6783	0.4006	4.5548	0.07729																		1.79153	8.68324
315-6B	1	464.753			36.4855		41313	1211.21	992.652	337.544	41.5922		7.48485	0.38857	47.4023		3.01772	27.3471	125.92	3.08557			0.74645	20.6359	0.85813	2.68251	0.6058																		2.7119	8.44993
316-6B	2	581.668	5.522	81.2656	119.204	94.5741	50991.2	1963.46	1363.98	361.309	17.2394	0.95207	9.63013	1.48152	52.5411	0.87012	2.72483	46.8302	130.08	6.43201			0.29585	7.76192	0.04258	1.09917																			3.73293	4.20472
317-6B	1	25.14			215.978	4.81237	43579.8	191.216	129.998	1963.24	4.46207		5.57003	0.03454	32.9185	1.08369	1.21476	23.2659	202.15	3.52163			0.65573	4.83555		5.08855	0																		4.63524	6.45729
318-6B	2	51.9161	33.9734	24.1749	133.07	49.4209	43948.1	28.3279	62.5504	2193.91	6.40893	0.10098	5.61324	0.09381	30.3671	0.18698	2.35541	23.2878	202.92				1.47316	4.27093	0.39744	9.02055	0.07668	0.88475	0.20335	1.73652															6.53338	5.86012
319-6B	1	94.0729		2.84471	225.251	118.546	39051.2	385.799	315.333	598.586	11.0411		12.5775	1.50624	60.5455	1.80518	4.32151	18.1682	207.95					3.60072	4.41186	0.37534	0	2.27384		4.20105															1.77926	11.8118
320-6B	2	137.554		2.51184	294.184		51856.3	932.712	161.701	344.873	8.30808	0.25187	16.0532	1.60034	75.2806	1.74122	5.7856	11.9838	223.52			0.94966	0.692	2.91156	0.31544	0.70606			0.26292	5.90338																5.05322
321-6B	1	94.5897	63.6124		111.097	109.607	44527.8	641.227	185.49	614.469	23.2186		8.14305	0.56797	42.2891	1.11754	2.21835	14.3388	220.07				1.18494	11.8996	1.02501	2.82103	0.19775		0.38884	3.82568															2.37991	3.20289
322-6B	2	63.8165	58.4972		72.0561	41.2815	41350	622.452	255.954	767.201	11.5353	0.85498	7.07662	0.61555	41.5223	0.63992	2.30086	15.7375	211.38				0.68325	7.24331	3.07666	4.72617	0.59357	0.56985	0.15096	2.38356															2.82028	6.12078
323-6B	1	38.0176	31.2671	20.7564	68.169		44723.5	628.008	130.617	1553.68	12.7639		6.20795		38.9687		1.93442	18.4033	175.13				0.92566	5.79671		8.41082	0			2.33618															4.04316	5.61664
324-6B	2			10.6062	119.566		41990.6	371.33	154.886	1160.32	12.422	0.34367	8.0921	0.14804	38.3941	0.60399	2.67876	18.4105	157.26				1.48371	3.66231	3.49735	2.68747	0.67474		1.29037	1.98919															2.93606	8.7544
325-6B	1	99.4703		70.402	359.364	49.2106	41054.2	379.028	146.584	1309.23	22.2537	0.13651	7.7249	0.51366	45.6898	1.26063	5.94609	25.0438	106.86				0.46629	6.46488	0.04744	6.29118	0.25134	0.15629		3.91319															3.22788	6.48076
326-6B	2	155.627	45.906		337.816		45534	710.376	161.178	1148.84	17.8197	0.85304	7.51155	0.31856	44.2918	1.09453	5.21947	21.8717	81.37				1.03851	4.96852	0.17723	3.47647	0.48339			2.32047															3.08647	7.54767
327-6B	1	221.856	14.055	37.308	26.5246	21.1613	45488.6	1664.71	471.453	448.283	6.48982		6.55857	0.17432	37.2332	1.10938	2.2401	13.4357	125.26				0.40289	12.5414	0.14616	0.80453	0.11574			2.88405															2.39843	4.20991
328-6B	2	163.681	6.87006	37.0531	50.8623		52265.5	1489.79	287.706	360.91	6.01467		4.46578	0.16026	28.918		0.75252	11.4396	130.06				0.97354	13.0205	0.43253	1.19276	0.08345		0.59571	1.88149															3.07112	4.70678
329-6B	1	68.6555	39.1001	16.2369	72.4592	61.2213	45444.7	74.6225	135.785	1681.56	17.8352	0.36128	7.8634	0.17165	46.9843	0.23683	2.12886	20.7996	221.54				0.46161	15.2354	2.13928	5.15815	0.41273		0.13715	2.41603															3.78693	4.05765
330-6B	2	39.1144	10.6512	38.6933	62.5216		45158	142.906	169.566	1594.74	22.8567		4.03334	0.2241	36.103	0.41484	1.54111	16.8688	212.65				0.81125	18.3822		3.49657	0		0.06741	0.98167															4.51484	6.25014
331-6B	1	64.4391	15.1401	95.8779	139.165	61.0081	44512.8	1102.08	77.4201	906.884	15.2769		9.19001	1.39872	95.1918		2.95191	33.3545	146.88				0.82943	19.9989		4.83462	0			4.04815															1.79476	10.1708
332-6B	2	96.3512	39.5837	111.456	79.9325		49172.8	1582.81	121.215	847.426	14.5411		6.27898	0.38779	73.2441		1.46051	23.7481	156.96				0.71065	15.7833	0.35704	1.44536	0.29368	0.42023	0.21423	1.64617															3.33242	8.32894
333-6B	1	178.122	59.4095	94.0807	138.277		43438.7	466.697	386.346	1585.65	11.4835	1.74459	7.47938		45.3215		3.41502	29.0049	161.46			0.70354	1.71691	6.73451		7.28851	0	0.43348	0.53919	2.12569															4.49444	9.64891
334-6B	2	49.4499	5.18084	80.3261	101.294		45956.6	440.509	277.119	1604.49	14.7484		5.78751		44.2018		2.28934	26.0756	153.01				1.57783	4.13092	0.56272	3.86356	0.95527	1.55338	0.13447	0.54503															3.07446	8.1006
335-6B	1	8.19771	33.3637		366.884	126.958	44499.2		41.8025	1861.49	20.4669		4.12947		31.3168		2.70852	19.3537	213.09				0.97873	5.8383		7.10776	0			2.93976															4.32388	4.79505
336-6B	2	41.6606	16.6012		338.327	126.346	44350.2	87.6514	49.3384	1635.03	11.0638	0.0521	7.30063	0.72894	44.8492		3.46363	21.9898	206.2				0.06289	3.95996	1.29174	8.62516	0		1.15631	4.42306															2.92754	4.67962
337-6B	1	87.4481			125.447		50374.2	1397.15	264.397	654.885	25.5135	0.35561	6.90548	0.90699	43.5521	0.01558	2.9121	20.2243	131.96			0.04256	0.73989	9.35799	2.90076	2.16285	0.55964			5.54856															2.81964	0.98202
338-6B	2	17.2317		78.2093	124.419	41.6039	45964	939.377	118.311	776.415	30.0551		6.81971	0.95282	41.1625	0.57639	1.52942	21.9043	129				0.06268	8.70572	0.18221	0.3988	0.03515		1.33322	4.47479															2.95093	2.99945
339-6B	1	60.8343	56.2546		531.496	81.4027	43559.9	133.379	86.9973	1877.21	15.187		7.19238	0.85309	58.1384		3.11475	32.6646	254.36			0.0349	0.06889	4.7618		6.14939	0		0.38163	2.11105															2.57662	2.19374
340-6B	2	75.7236	50.8314		467.86	52.9584	45980.4		63.6424	2414.63	16.3072		7.75803	0.81922	45.404	0.52372	3.10449	36.3971	266.06				0.65647	2.98681	1.48227	6.81706				5.47036															2.32404	1.34874
341-6B	1			45.7159	127.66	253.471	50288.9	236.222	61.1565	695.392	28.6173	1.48285	9.54839		46.5251	1.95265	3.21656	21.017	274.18			0.44342	1.04304	10.3707		3.18237	0	4.7657	2.48533	2.02505															2.48137	3.6566
342-6B	2	177.665		49.1386	85.1016	69.1648	42062.8	144.017	84.3581	756.277	27.1777		7.32723	0.75399	45.6023	1.15367	2.69995	27.3194	269.57			1.41739	1.70103	10.3426	7.52646	1.33261	1.45206	3.00131	2.24853	4.46606															5.10597	2.04965
343-6B	1	159.804		75.4967	76.8774	159.671	52028.8	2287.24	922.736	336.837	14.9882	0.88084	14.8033	1.3562	73.4013		4.51844	9.15232	104.59				0.78821	10.9278		0.70764	0		1.1036	2.54036															5.51585	3.16069
344-6B	2	141.35		17.8221	10.9953		48089.8	2150.85	862.143	437.455	11.5173		13.3701	0.24648	71.0075	0.80052	4.02047	8.32977	97.76			0.96178	1.13949	8.84053	4.37195		0.84347			1.77824															3.00019	0.44209
345-6B	1	227.711	65.6981	47.6686	105.934		43796.3	603.737	190.088	2218.66	21.8364		5.2782	0.38752	40.1879	0.23775	2.74739	44.7494	271.21			0.25104	1.19452	10.6351		17.0175	0		0.43487	1.02417															5.77878	3.31934
346-6B	2	58.0762		30.6248	76.7984		47890	288.822	82.8036	1964.1	16.5901		4.71273		35.3962	0.28495	2.10817	38.8009	273.33				0.53687	7.44464		12.5019	0			1.67947															4.85576	5.67241
347-6B	1	28.3232		17.7364	417.587	32.6858	55282.7	597.253	120.666	657.902	25.8288	0.14277	11.8081	0.52789	58.2081	1.96897	3.99455	52.5412	173.42					6.66435	5.15275	6.91573	0.99411	5.06096	1.18118	6.48777															3.88962	2.42293
348-6B	2	113.515	1.39584	85.3677	313.765	163.642	48794.8	522.523	81.9362	628.492	17.146		9.63051	0.47174	56.3508	0.82874	3.0086	54.5829	199.65			0.61884	0.22322	3.66883	0.03708	2.09435	0.01261		0.77944	3.91069															0.89184	3.40489
349-6B	1	79.3311	22.3854	50.1856	158.348	19.7395	47883.5	1066.55	224.533	555.709	19.1054		9.89311	1.35458	65.4179		2.37831	40.5178	173.4			0.1064	0.48043	7.75244	1.69846	1.01	0.32768			2.23984															3.23241	5.21748
350-6B	2	202.473	55.1865	100.989	57.4072		54913.8	826.364	183.025	611.232	29.4761		8.7655	0.57287	62.8056	0.04834	3.31909	45.7898	198.1				0.53543	10.6805	3.49256	1.03246	0.67381			3.80979															3.50885	6.35821
351-6B	1	100.508		47.9935	60.9396	54.932	46470.4	288.471	287.206	1645.87	16.8661	0.13474	6.64861	0.5472	38.0652		2.7678	22.5843	222.46			1.34291	0.57739	3.51597	0.15857	5.85325		3.33147	0.29532	3.8962															5.19619	1.32749
352-6B	2	138.596	111.369	43.0648	95.7261	48.1991	40870	122.913	315.881	2612.28	16.6206		9.27908	0.35528	45.561	1.93712	2.7932	20.1232	253.45					7.39661	0.03677	7.80047	0.00709	0.43956	0.53739	2.39886															4.96751	0.10515
353-6B	1	77.268	12.968	34.2715	71.9648		44569.3	1506.37	233.514	380.167	45.965	0.93792	8.27279	0.66629	41.2234	1.49818	2.04532	7.63627	187.73			1.61939	1.09084	13.4128		0.34244	0	4.57375		1.09504															5.22445	0.88608
354-6B	2	44.8878		23.8385	25.42		45683.2	1614.94	255.5	357.368	8.25115		7.30568	0.99392	40.9533	0.42995	1.59492	7.29834	171.09				0.7527	7.616			0		0.66937	1.88686															6.94493	1.45157
355-6B	1	55.44	43.2946	188.33	194.486	102.93	41635.4	672.856	124.548	542.496	10.5429	1.04328	9.16577	1.38879	49.1153	1.15547	2.41241	8.39565	163.56			1.06448	1.7699	3.78654		0.77087	0			1.75343															4.78506	3.87231
356-6B	2	24.3494		75.6608	81.3258	14.0529	46479.6	1678.55	178.57	475.25	11.2355	0.94075	9.64606	0.11568	44.1973	0.35004	3.71665	10.0517	156.82			1.62571	0.11754	6.12293			0		0.0769	0.82651															1.97191	0.04241
357-6B	1	90.4063	18.2207	41.7535	59.3368	58.2965	42280.9	445.092	72.1214	1096.11	11.465		7.65034	0.14203	42.2193	0.06829	2.35075	13.6113	178.71				1.07593	3.98412		1.52201	0			1.92575															4.01848	0.76194
358-6B	2	25.0037			113.838		46157.1	369.936	69.4984	1409.31	8.14926	0.86675	6.06815	0.33146	44.9135	0.7774	3.09548	16.1047	164.36			1.61053		2.28909	0.10556	4.3691				2.46828															2.2249	1.01026
359-6B	1	134.136	17.5892		84.7955	90.7025	41171.1	343.716	180.334	934.253	27.3671	1.04165	7.50702	1.0042	44.1308	0.1824	2.62312	39.4542	219.62				0.75666	10.6258	1.45899	3.7731	0.28148	2.33684		2.05285															3.41724	1.54168
360-6B	2	122.17	32.334	39.8175	93.1062	379.44	44458.1	328.858	217.743	881.216	25.8172	0.19834	8.39282	0.34664	44.5852	0.34174	2.25086	35.3361	220.21			0.07089	1.11338	6.47946	0.16859	2.93883		0.30611	0.22852	5.64314															5.38484	0.31439
361-6B	1	154.199	2.04953	18.1847	31.8925		42916.3	1014.63	107.042	356.932	47.6916		8.08407	1.18042	46.6559	1.29584	2.53687	12.7998	198.97				0.23994	17.5726	0.94441	0.53268	0.1822			1.60648															1.84967	0.56505
362-6B	2	143.501	13.2575		52.2521	7.206	43194.9	1193.56	100.553	423.956	21.0711	0.24412	8.62067	0.24674	40.792	0.10777	2.66311	11.0332	202.45				0.0513	5.91171	0.06681	0.41484	0.01289		0.27091	3.39809															3.89449	0.54511
363-6B	1	25.5332	41.5177	59.2049	46.7776		43762.3	227.269	72.6307	958.426	6.8748	0.42165	12.0773	1.75566	61.4642	0.88364	4.44996	16.8343	224.45				1.61431	15.8433	0.84361	0.77906	0.16276		0.54369	5.04055																3.30937
364-6B	2	39.0352	6.05924	1.9309	14.1607	233.274	43023.8		130.904	1575.03	14.5154		10.983	0.16146	52.9273	1.38794	2.71198	20.1493	214.49				0.95312	17.9108		2.02435	0		0.16738	3.50306															2.00659	1.05049
365-6B	1	22.0909			37.6231		46330.9	2358.23	67.3638	431.946	7.49231		8.93603	0.69559	47.8182	1.92189	2.60237	14.4832	221.65					13.2514		1.32355	0			6.90783															3.49875	2.79094
366-6B	2	55.8162		115.231	175.353		49003.5	1845.51	78.4214	388.511	9.10837	0.50945	10.7143	0.59814	50.6038	0.09994	2.27931	15.4019	195			0.58146	0.20468	10.4777	0.41891	0.99404	0.08082	3.7878		0.98211															7.98535	0.35259
367-6B	1	285.492	52.7463	9.5877	99.7033		44491.8	508.936	207.054	1394.52	21.6943	0.10277	6.24885		42.558	0.73096	3.37158	15.9937	192.7			0.2123	1.40294	7.77788	0.47841	3.83089	0.13484	1.41065	1.06346	1.79567															4.43863	2.70271
368-6B	2	186.423		39.9348	106.496		47986.2	496.78	201.478	1475.13	18.0107		4.20547	0.58674	42.6401		3.19872	17.5257	197.44			0.02587		5.43258	0.60569	1.54257	0.02628	2.56661		1.95766															3.50589	0.8091
369-6B	1	118.029	32.0781	11.6425	96.0198		43389.7	139.059	180.016	1074.14	26.8303		11.3877	0.23893	65.2811	1.01373	3.37406	14.892	170.09			0.95039	1.10597	8.7997	1.86949	3.15637	0.36068			4.94377															6.54807	0.81934
370-6B	2	25.952	9.26952	28.1974			46715.8	198.851	175.192	966.952	16.2631	0.6043	10.5997	1.50764	55.1365	1.61032	4.64739	13.4772	186.56			0.67972	1.55112	8.53651	2.37076	1.16147	0.45739	1.16192	0.47575	5.64497															1.3871	0.16944
371-6B	1	63.5193	8.77617		221.623	111.001	44599	597.546	410.461	1578.84	36.0436		5.93924	0.77925	45.1338	1.18515	2.51933	17.3709	198.17				2.10094	11.3471	1.21437	6.69571	0.23429			4.13662															5.29781	5.65632
372-6B	2	98.391	11.7248		203.56	111.732	42827.4	440.307	336.208	1591.45	34.4997		5.84256	0.03319	44.4594		2.48967	18.897	200.23			0.72106	0.48088	8.06932		8.8856	0		0.0667	2.90132															4.10313	0.01201
373-6B	1	95.7603	11.1849		86.9068		44896.7	255.42	89.4472	740.395	24.4594		11.4663	1.66061	57.7342	0.10773	3.37378	15.3402	208.82				0.44702	5.58303	0.27658	0.93722				6.52042															5.26172	0.5447
374-6B	2	87.7193	32.8648		55.6573		49454.4	413.343	68.3217	689.11	41.5378		7.64594	0.06088	52.806	1.07945	3.27309	13.9927	214.84			0.30937	0.06821	12.7142	0.05559	0.81321	0.01072		0.27739	2.55753															4.0155	0.61224
375-6B	1	22.6655		8.49305	110.286		40817.5	350.978	70.4838	2125.05	10.0166		5.91723		40.5693	0.60605	3.41795	27.27	216.87			0.14997	0.41688	4.47501	1.72651	16.9274	0.33309			1.18878															5.48348	3.02533
376-6B	2	57.9376	39.974	5.16688	122.169		42959.4	160.19	74.2224	2143.97	6.79712	0.62187	6.84837	0.06097	40.1474		2.89347	30.9184	203.8			1.59544	1.55987	2.7069	0.471	18.1638	0.16283	1.47136	0.81174	2.35662															5.6645	0.91127
377-6B	1	53.0052		43.825	66.8445		42727.3	359.545	263.713	1126.93	24.0197	0.94142	7.47361	0.24532	70.5798	0.11568	4.22789	23.0132	162.01			0.82692	0.69984	13.9425		7.14168	0	1.78989		3.39041															3.44829	2.19518
378-6B	2	74.6115		14.254	107.527		46139.7	540.627	350.82	1063.36	13.5351		6.25178		41.3932	0.39491	2.3766	22.4584	144.39			0.53365	0.2183	12.9785	1.40222	5.79069	0.27053	5.13453	1.52223	1.28877															1.89896	2.27777
379-6B	1	389.457		58.962	192.506	331.845	48129.6	1561.78	482.169	512.406	18.3871		17.2733	1.05802	82.2464	3.24832	6.01436	11.7659	131.04				1.4976	14.8067	2.21421	4.0231	0.42718		1.4062	7.84296															2.15089
380-6B	2	133.926		36.62	45.853		47900.9	1567.75	538.389	488.982	11.2234		12.0987		53.5675	0.79269	4.44679	10.9023	126.03			0.59878		12.1394	2.1089	2.81746	0.40687	3.10624	0.46226	3.33964															2.87609	1.22347
381-6B	1	180.614		38.061	161.416		41259.5	1027.89	166.052	313.514	43.7262		24.1748	1.44121	116.117	3.92412	8.14446	11.963	78.89					20.4379		0.69486	0			15.7279															0.81485
382-6B	2	292.685		125.149	292.671	300.379	43359.5	1112.32	229.169	309.701	9.19447		26.6633	0.13738	118.193	3.11906	8.1304	11.9782	77.3			0.96883	0.74413	10.4446		1.03533	0	2.45831	2.14756	6.33889															0.62831	1.70034
383-6B	1	164.857		63.6404	9.70769		47745.4	694.765	134.375	803.832	6.94875	0.7255	9.66672	0.56468	52.2764	2.11015	2.94588	14.7324	137.55				0.27551	4.92348	0.75827	4.0743	0.36548			1.7323															4.59863	0.38022
384-6B	2	60.9901	36.7463	83.4095	23.6222		49417.8	936.247	172.962	675.781	8.68384	1.45628	7.08901	0.40232	41.5468		2.16534	13.5174	132.25				0.77059	6.96314	0.10773	3.5021		4.22586		1.74143															4.29048	1.20576
385-6B	1			44.1072	90.8401	33.7277	49951.8	877.104	194.04	456.663	4.88229		6.36175	0.54947	39.044	0.86713	3.40395	7.94865	222.72			1.41145	0.65281	5.74693			0			3.253															5.09001	1.13058
386-6B	2	5.55405		71.9455	51.2563	269.74	48648.8	624.035	133.959	554.514	13.9659		11.4747	0.27963	51.9073		4.01005	9.38408	208.4			0.75899	0.93563	5.51216	0.94953	2.4828	0	0.51762	0.21879	6.97679															4.75275	1.88638
387-6B	1	24.5104			46.4523	83.1279	44931.3	126.628	95.1742	2205.76	13.956		9.96577	0.49229	53.782	1.66279	3.3222	31.6189	223.68			2.23714	1.61174	15.6623	0.09389	15.1198				1.92807															2.90079	0.48674
388-6B	2	87.1265	53.1442	49.9179	109.645	53.9811	44268.6	126.111	127.142	2153.27	13.1998	0.06385	11.6612	1.21588	67.1478	2.89139	4.76663	35.4765	222.57				1.47917	17.0812	0.15666	16.1009	0.1615		0.54408	4.0918															4.31621	4.88304
389-6B	1	103.42	26.942	58.3935	85.3185		47597.9	932.107	117.847	1337.01	16.5497		8.00995	1.25426	44.5708		2.26494	16.7296	237.95				0.18279	5.14566	0.67896	4.19231	0.25428			2.78638															4.87888	0.25259
390-6B	2	15.6722	4.43492		52.1093		44845.5	27.2184	60.4025	1741.09	22.381		7.1659		39.2693	0.5546	2.79345	17.8949	194.51				0.06592	7.61716	1.23694	8.39808	0.23864			2.37476															5.51683
391-6B	1	128.383	12.0057	63.407	80.3796		43524.5	54.363	78.7809	686.318	8.21151	0.19895	7.97073	0.59738	50.5145	0.9119	3.0171	9.6738	149.82			0.95668	0.37675	7.56024	0.48125	4.0197		0.38835		2.42408															3.7661	0.14674
392-6B	2	33.1778		17.0931	98.2689		41602.5	79.4022	58.1538	711.558	18.018		7.20505	0.44738	45.3473	1.22611	2.97621	9.64284	150.67				0.4353	9.65027		5.34066	0	0.86133	0.62023	2.04569															2.95952	1.49127
393-6B	1	437.645		13.9741	97.2408		45267.1	2666.61	380.131	316.897	20.3306	0.3815	8.22704	0.49846	47.0479	0.70266	2.27267	10.4571	137.5			0.83827	0.69755	14.1482		0.29318	0	2.33735	0.37051	1.56261															5.79376	1.52826
394-6B	2	384.408	19.2361		65.4473	11.8054	41315	2279.48	310.154	343.082	13.0227	0.15426	7.83776	0.03753	49.68		2.69561	11.4025	114.44			0.78856	1.2471	19.6887			0			2.08253															3.77824	4.44765
395-6B	1	248.493	17.6636	26.1086	99.2061		43625.3	469.751	182.856	1383.81	102.844		7.16703	0.66229	39.3883	0.6223	2.06009	32.1698	548.09				1.22438	3.63069	0.47303	4.82306	0.2707		1.95688	3.62625															5.84933	0.50332
396-6B	2	265.327			156.975		44502.3	472.675	289.192	1335.69	122.558	0.72896	4.29507	0.06518	32.2519	0.94109	1.48134	28.0187	591.47				0.64097	6.78458		3.74182	0			2.76822															3.26287	3.90398
397-6B	1	115.234		1.89997	204.339	344.823	47825.2	670.081	148.157	1632.15	10.6625		7.55678	1.23119	43.4427	0.72676	3.05501	12.3989	132.29				1.1822	6.8899		7.22369	0	5.43129	0.76321	2.31028															4.6262	2.17462
398-6B	2	69.2523		2.7769	275.021	55.2868	45659.5	803.448	117.009	1392.33	9.32717		8.75379	0.86291	41.1106	0.79416	3.32586	12.3604	150.63				0.5627	6.66972	0.73838	6.89962	0.14245			4.88854															4.5133	0.40928
399-6B	1	57.2366			134.526	38.7386	45858.5		95.2681	1554.05	34.8295		9.95929	0.48471	62.6552	1.46348	3.61551	13.205	208.71				1.2695	4.31938	0.72932	5.74095	0.14071		1.87866	3.60968															3.12996	2.48485
400-6B	2	142.738	71.6402		103.766	26.8436	44191.2		55.4622	1732.48	25.8941		10.3085	1.4919	59.9299	2.13563	4.31465	11.8952	236.15					2.9691		9.98764	0	0.77381	0.04223	4.65572															0.61791	0.38876
401-6B	1	94.582		20.7476	70.0032		46705.3	834.461	460.143	900.431	20.8626	0.05554	9.61146	1.3822	58.2909	0.5538	3.77722	20.2965	143.77			0.5675	1.35723	20.577		2.39453	0		0.11604	3.25234															2.47328	4.36309
402-6B	2	178.455		8.35111	120.669		48144.9	609.463	356.539	887.956	33.905		9.43029	1.40705	56.3485	0.72186	2.58445	20.3317	164.43			0.20117	1.17993	27.9604	1.07715	1.11408	0.20781	1.48419		1.58872															0.22797	5.12051
403-6B	1	146.695	49.5964	29.0251	80.3078		43837.2	503.216	190.306	1318.9	12.9947		10.5246	0.39791	61.7955	1.30772	3.77341	60.5256	232.57				0.65535	5.78301	1.30514	7.58033		0.03717		3.44266															2.56041	1.61119
404-6B	2	65.0963	84.4101	64.4788	122.242		45337.5	908.678	233.757	1479.03	9.51891		7.27685	0.4823	41.6838	0.1333	2.41172	53.7189	226.16			0.26101	0.98189	7.59051		7.81609	0			4.75138															6.54352	3.37646
405-6B	1	102.765	2.25129	1.62489	27.3508	10.5648	41995.2	478.041	203.986	1157.1	24.5324	0.80371	9.81824	1.19159	51.8188	0.90462	3.58559	16.614	170.14			0.75671	0.30558	9.44804		3.88419	0			7.22933															3.94974	3.89331
406-6B	2	117.704	47.4553	21.1761	132.767	131.612	49748.4	618.001	159.149	909.124	23.6906		9.72276	0.81294	54.8755	0.56733	3.47268	17.2956	166.92				0.73359	9.99585	0.74676	3.86739	0.14407	2.00302	0.80997	4.33678															6.35783	3.20733
407-6B	1	57.7919			183.838		45362.2	275.553	116.578	1189.15	15.5862	0.98109	5.50583	0.0544	37.7511		1.77301	18.6263	189.17				0.81073	4.1917	1.84119	6.8184	0.35522	0.09743		3.96261															3.39969	1.20475
408-6B	2	42.6225	11.0082		161.517		49402.2	217.379	161.923	1079.96	12.4701		5.74816	0.41727	34.6392		2.25377	18.9506	165.28				0.59299	3.75324		4.71185	0			3.22007															4.51312	0.52963
409-6B	1	106.74	11.1695		111.921		44434.1	68.3693	45.3505	1391.3	13.0289		6.22281	0.88523	43.8374	0.17888	5.58771	15.2418	415.51				0.54364	2.6895	2.3156	8.57235	0.44674			2.64165															1.59102	1.11765
410-6B	2	167.53	23.9405		129.35	79.6742	46330.7	92.8839	63.7403	1265.47	12.4339		6.54815	0.03903	45.7748	0.44552	5.06732	13.2721	413.02				0.51285	3.28145	2.07107	8.11004	0.39957			4.80296															4.22725	2.23352
411-6B	1	81.4719	58.8966		42.8246		48497.7	632.341	148.172	626.023	20.2562		8.51335	0.07987	47.5701	0.46125	2.92385	18.3788	231.88				1.16183	6.89673	0.59685	1.21332	0.11515			3.83755															4.90016	2.24832
412-6B	2	98.7141	40.0422		26.1149	98.9063	51988.2	682.544	129.401	572.26	12.6984		7.7183	0.16196	48.8559	1.12414	3.5057	17.5946	222.59				0.55833	5.20319		0.52328		1.88535	0.52575	0.57946															2.1113	0.65548
413-6B	1	114.65	33.9177	185.779	91.2426	61.7258	44128.3		99.8169	2339.08	54.6253	2.41647	7.98707	0.88811	44.0719	0.31602	3.03937	147.009	295.3				0.69162	2.47704	0.65772	6.6078	0.12689			1.72327															5.22478	7.4884
414-6B	2	40.8044		122.628	121.267	70.5772	43267.1	40.0487	99.207	2174.25	56.7563		9.92192	0.71626	43.5782	0.14436	2.7476	87.5828	301.2				0.99016	7.13702	0.97341	7.05618	0.1878		0.11731	4.31283															3.78347	3.9261
415-6B	1	27.201		44.9438	110.916	117.955	48083.5	1072.79	84.4191	461.606	7.25527		12.6167	0.25733	47.1467	1.72562	2.06863	11.1487	206.87				1.59149	10.144		0.32106		0.30732		4.01549															1.44046	5.75995
416-6B	2	42.5616		54.5056	66.6749	90.2014	48347.6	815.207	91.7406	457.505	7.87617		10.3223	1.69004	39.1103	0.29221	2.20145	14.9726	193.44			0.23216	0.52115	7.95264		0.91104	0	1.80546		1.06383																5.64428
417-6B	1	67.7103		34.5844	56.1825	6.91326	43911.1	4197.09	621.6	373.822	11.5556	0.91639	0.02484		26.8732	0.3618		14.6135	96.26				0.77556	10.0495		0.09932	0			0.8588															4.35084	3.85756
418-6B	2	81.5685		72.4242	89.6033		46198.4	4537.46	934.709	327.029	15.7362	1.09163	3.43638	0.18894	40.7447			12.8659	104.94			0.21332	1.5958	10.131	2.20391	0.98016	0.4252	6.51682	0.88688																2.74855	4.03716
