# Supplementary material for: Statistical resolutions for large variabilities in hair mineral analysis
Source: PLoS One. 2018 Dec 26;13(12):e0208816. doi: 10.1371/journal.pone.0208816 (PMC6306225; doi:10.1371/journal.pone.0208816)
Supplement: S2 Dataset — (XLSX) [file pone.0208816.s008.xlsx]

## Sheet: Difference
ID	Diff_Na	Diff_Mg	Diff_Al	Diff_Si	Diff_P	Diff_S	Diff_Cl	Diff_K	Diff_Ca	Diff_Ti	Diff_V	Diff_Cr	Diff_Mn	Diff_Fe	Diff_Co	Diff_Ni	Diff_Cu	Diff_Zn	Diff_Ga	Diff_As	Diff_Se	Diff_Br	Diff_Rb	Diff_Sr	Diff_Nb	Diff_Mo	Diff_Ag	Diff_Cd	Diff_I	Diff_Ba	Diff_Hg	Diff_Pb
1-6B	16.5722			72.7581	43.5523	5321.51	141.91	-41.97	43.9076	5.16554		1.40459	0.05494	-0.27748	-0.0883	0.1463	-0.10545	13.65			-1.17815	-3.67151	-2.62759	-0.71724	1.31578	-0.38999					2.69859	3.51947
3-6B	-37.7148	-46.7352	12.9307	-10.4212	-103.245	5649.8	35.9067	46.0331	-150.19	-6.09294		-1.18275		-5.14983	0.24259	0.28109	-1.55117	5.08	-1.13326	0.46467	-1.44694	-2.72277	-0.47575	-0.26097		1.86281					-1.28076
5-6B	-13.6526	-24.9878	-1.80969	-119.215	-88.7698	-7791.55	38.5534	74.3382	-317.157		-0.46569		1.04941	1.86636	-0.29995	-1.02246	-5.77185	0.48	1.54726		0.51522			3.89012	-1.6289						1.34799	3.4358
7-6B	177.856	11.6069	1.32896	52.5208	72.1498	6758.65	387.046		44.7416	1.99651	-1.94139	-1.30944				0.19386	0.3953	-25.16	-0.17506	0.02066	0.04009	0.55943	-1.75055	0.54123	-0.72076	0.54936						3.86699
9-6B	25.439	-38.828	-15.0249	-6.61679	85.1831	-4813.75	-150.6	-86.2236	284.504	1.00341	1.27909	-0.47031	-1.15002	-0.73835	-0.23688	-0.48657	2.74888	6.74		0.09957	-0.58702		-0.45662	3.5366		1.41453					1.91312	-0.13051
11-6B	-17.1808	33.8501	8.28759	-45.3087	75.0515	-2810.92	-645.524		-68.7482	2.33925	0.682	0.30698		-0.14765		0.24841	-1.78728	16.56	-0.38834		-1.28566	5.89495	0.37663	-0.20624		2.59561					-5.03106	-0.67852
13-6B	4.75145		8.41209	-59.998	-115.359	-5482.17			-36.7576			1.89794	-0.61297	1.84669	0.27568	-0.23909	-3.13884	11.48	-0.97273	-1.37888	-1.9653	-7.20545		1.33626	-0.94599						1.60363	3.51028
15-6B	-61.6216	32.7848	-12.2814	-38.1013	-100.334	-178.623	89.0979	-38.5633	-297.806	0.64344	0.51241	-0.12522		-3.43664	0.45327	-1.08366	-3.67755	8.98	-0.2181	-0.28689	-1.07193	-0.02971	2.72483	-1.36		1.69792					1.82356	-0.22469
17-6B	-30.6986	-13.6231		34.7451		4095.06	-14.6264	51.0493	-66.1856	4.63298		-0.45499		5.75881		0.39854	-2.36288	0.03	-1.34741	-1.41155	0.53366	0.13831	-0.42932	0.58667	0.85442	-0.37429					-5.2357	1.43742
19-6B	-71.1745	8.05159		-16.7272	-32.6442	9556.02	-57.2323	-18.7632	-147.184	0.47077		-0.89251		-2.48489	0.61778	-0.38671	-0.95178	-39.79	-0.3755	-1.79407	-1.2331	-0.78494	0.05631	-1.25743		1.68216					-0.64328	-0.16246
21-6B	29.796	55.7468		92.0015	-132.28	1574.84	-53.9227	-15.8794	-311.243		4.24626	1.81322	0.03692	3.70174	0.28828	-1.0749	0.79209	11.15	0.44442		0.64341		-0.46429	-1.08123	1.31773	0.34674					3.68397	0.44062
23-6B	-100.762	-80.4643		-11.6091		-779.499	-65.4439	-40.3071	56.1544	4.97333	0.88582	0.87268		2.22149	0.29694	0.66165	3.66397	18.11	0.75331		-0.85816	1.82777	3.49666	1.52393	-0.22768	-0.21788					0.56006	1.44267
25-6B	-14.5282	91.8463	21.8675	13.4072	-30.5402	-241.09	-47.2681	96.5043	58.6363	-3.88393	1.14745	-0.3295	0.41668	-0.84037		-0.59707	-3.08347	-15.55		0.81517	-1.89459	5.68015	-1.18609	-1.82229	-0.50164	-0.17407					-0.61208	-3.24009
27-6B	-19.7464	-36.9206		-45.5075	79.1306	310.387	11.362	3.92142	-362.855	3.76912	-0.61641	-0.54086	-0.0861	-0.21534	0.4727	-1.04578	0.97337	18.19	-0.15236		-0.86936	-1.16038		1.2444		1.81672					2.96237	-0.10756
29-6B	-72.8931	-26.5328		38.5458	-42.6427	-817.604	65.1108	-20.9019	-319.192	-0.75704		0.72321	-0.02387	-2.87732	-0.13095	-0.43416	2.43838	23.29	0.11247	-0.53994	2.11348	1.08804	-3.69828			-2.04468					1.75734	2.39806
31-6B	-46.6342	-23.2157	-17.8063	-125.145	-106.87	2947.95	-613.253	11.0226	-112.974	2.51916	0.32564	0.94053		2.02211	0.39534	0.53018	0.6644	-2.91	-0.48843		0.97554	-2.88791	-0.05438	-0.47236	-0.01343	-0.70889					2.86831	0.98206
33-6B	-20.666	-34.1557	-1.55088	-10.8988	-62.4263	-1997.59	89.2953	-35.2086	12.7438	2.39093	-2.04636	0.22513		-1.12871	-1.06797	-1.74222	4.32328	15.71	0.61651		-1.37913	2.48871	-2.67865	0.10216	-0.81369						-1.22446	2.53545
35-6B	-88.1519	-25.3318		-76.5107	-44.0817	-1587.34	36.8231	70.8449	-317.984	-2.95252	-1.32408	-0.85836	-0.13573	-1.74576	0.07922	0.18756	-3.49338	-9.71	0.04618	0.66269	-1.01628	-0.6126		-3.07125		-0.17777					0.11125	-0.3446
37-6B	146.051	-28.6287	7.13025	96.5775	-131.049	-910.292	-363.856	79.5392	326.815	4.96107	-1.84451	0.62356	0.90069	-0.81295	-0.74853		0.3452	41.04	0.14375	-0.1544	0.94483	-0.12385	2.67594	-0.66588	-0.26016						-5.54824	-4.13482
39-6B	-39.4129	-56.1467		-14.4755	14.713	2558.71	-111.503	-75.4282	-114.65	12.4121	0.15184	-0.68039		8.30019	1.67858	0.60545	-2.60548	43.91	0.50348		-1.40661	7.75701	0.72769	0.67255	0.46439	-0.18918					-0.52579	2.2323
41-6B	165.03	-20.9572		-43.2528	37.1336	2825.1			-20.6082	4.1517	-2.93318	1.51178		1.38484		1.01935		-15.98		-0.51788				1.08823	0.51134						-2.02306	5.42975
43-6B	192.726	102.111		16.8532	21.9116	4615.79			-176.409	-0.80544	1.57989	1.63139		7.73623	-0.39729	-0.46351	-1.24422	-37.03	-0.93467	-0.54464	0.00489	5.82377	0.7644	3.03097							-2.88669	2.12182
45-6B	37.2816	76.5723	0.46676	-44.0787	-122.633	-957.532	50.6985	83.9485	-163.639	-4.66183	0.40359	-0.04741	0.29367	-6.2265		-0.26857	-3.92628	10.36	0.57629		0.91536	0.81107	0.47515	-3.23253	1.36103	-0.93312					-2.04245	4.04849
47-6B	138.888	122.348	28.7083	120.446	52.6653	-1905.96	454.85		70.5347		1.42348	2.12097		0.8835	0.0113	1.30727		-21.58	1.02123		-0.163	7.04804	-3.1504	-2.83384	-0.69759	1.33333					-0.19683	1.17176
49-6B	-37.5464	-80.7962	19.1267	75.6799		497.696	-457.861		-72.6857		-0.99673	-1.74884	0.68844	-0.55256	0.07109	0.46225	-4.17576	-6.27	-0.37394	-0.932	-0.37749			0.10902	0.20658						2.34782	-3.62393
51-6B	65.7216	36.3543	20.0014	54.0676	-49.2319	-5109.55	-24.9479	27.8105	131.242	4.42297	1.39069	3.91881	0.21306	5.56223	-0.30284			11.98		-0.03457	-2.75756	-6.48218	-2.43816	-0.93781	-0.30959	-1.75125					-4.35312	1.30169
53-6B	26.7254	-18.3626		26.1496	61.9519	1678.28	-140.127	-49.6309	-108.926	-8.83218		-0.52364		-1.07297	0.64919	0.64241	-4.37075	-28.43	0.64385		0.33141	-1.57357	-2.24881	-3.04578	0.23813						-1.5595	-4.24316
55-6B	17.795	21.7114		-6.43487	20.4941	1712.52	291.996	25.8483	-277.402	4.2346	-0.6634	0.77252				-0.72056	-1.45731	-37.97	-0.46345	0.52198	-1.29257	-4.39832	0.52806	-4.24535	-0.34706	1.59348					0.23624	-1.53588
57-6B	15.0589	106.058		-37.7662		4018.77	-57.5411	-36.076	141.33	-1.20539	0.88074	0.50011		0.42247	-0.436	-0.17579	-2.90633	16.69	0.42203		0.95844	-0.29165	1.74783	-1.5843		-0.33374					5.04789	-0.80089
59-6B	-50.0665	37.9985		88.743	-1.39795	6562.12		-87.6606	390.093			1.7835	-0.60675	0.16181	0.23716	0.04753	-0.41983	-10.62	1.38118		1.00903	-8.32864		1.35227	0.32526	1.17272					-1.04907	0.31049
61-6B	57.1841	-26.4286	24.3501	-27.7831	-49.5303	16.4775	-185.493	31.4332	23.7167	3.36374	1.76963	1.29929		5.12105	-0.12419	-1.24247	2.24288	56.86	1.07896	-0.14454	1.6946	2.1389	0.18481	1.68417	0.30439						1.78098	4.3449
63-6B	-31.9703	4.4786	25.6257	25.5059	21.713	698.677	-75.0241	-120.679	20.8002	1.10126	-0.80379	-0.1901	0.22788	1.18561		-0.71638		6.29	0.3083	-0.652	-1.59647	-0.67622	0.79454	4.54353		1.08453					0.67218	-1.55231
65-6B	32.2282	28.0653	-15.3543	-13.4989	-21.6494	4007.58	-196.228	71.1273	36.0589	-12.1452	0.44456	0.63113		-5.56183		-0.15165	2.44924	-18.22	-0.66232		-1.18163	3.73912	0.71685	0.84531		1.57387					-2.10284	0.04972
67-6B	-62.2028	-63.4962		-82.1631	-241.589	-5317.51		-14.4006	-197.975	-11.1865	-2.18755	-1.17934		-8.88624	-0.04996	0.89397	0.51984	-2.48	0.19696	0.47291	1.02433	0.4657	0.32492	0.87632		-0.8384					-0.85392	-0.77254
69-6B	-23.1634	-47.3294		-62.4067	-60.6579	4054.29	-174.168	117.238	4.90947	0.87478		1.47972	0.39113	-0.13123	0.31948	-0.48847	2.16542	-5.23	-0.06115		-0.23336	3.53998	-0.89946	-1.82811	-1.452	-0.21626					2.22628	1.56821
71-6B	19.8897	-74.0538		80.6766	83.3754	6015.35	10.1632	-35.7286	-88.5744	-0.82703	-0.85285	-2.81387		-5.6156	-0.42163	0.22279	-2.75841	-19.01	-1.69964		-3.44818	-1.55648	0.39561	-0.18786	1.04885	-3.26723					0.08808	-0.22177
73-6B	-28.1936	-20.097		60.6461		2701.82	557.171		-221.377	-12.5374	0.233	-0.8926		-2.03957	-0.00347	0.19573	-0.98985	-12.63		-1.03377	-0.58165	2.73058	1.51359	-2.016	0.01874	1.53078					1.5181	0.77248
75-6B	-94.4697	85.3391	2.54989	-4.37059	-144.316	-5586.9		-139.53	297.742			1.88943	0.00744	4.07589	-0.3598	-0.29619	1.25972	25.8	-1.29929	-0.98915	-1.55092	1.28063	1.08379	2.7767	0.46979	0.0861					5.77341	-0.25106
77-6B	-6.19896			-40.1315	-34.4689	-7373.63	27.9712		-19.651	-0.71263		-0.01034	-0.3415	-0.84835	0.36381	0.33882	-0.20953	-8.01		-0.78029	-0.06951	2.60977	-0.64077	1.53636	-0.69746	0.34946					-3.32765	-1.9561
79-6B	-103.624	-19.9152	-17.9388	-46.6955	-51.5674	533.066	-151.99	-126.58	69.0537	-0.89365	-0.60173	-1.06817	-0.2856	-5.8228	0.67953	-0.078	0.41985	30.3	-1.93055	-0.95919	0.24259	-3.00284	1.78319	0.20602	-0.33102	-0.39367						-1.10325
81-6B	85.9775	-20.4131		-57.9489	-97.4421	2904.38	-94.7348	50.8187	-71.2373	-0.56375	0.89515	0.24987		-0.08214	-0.37282	-0.45721	-1.38316	-15.75	0.6723	-0.88677	2.44119	-0.60954	1.39438	-0.89903	-0.14727	0.3074					0.49283	3.94905
83-6B	-64.621	17.3495		26.3905	122.097	1501.29	-52.4108	30.6581	116.097	-10.3963	-1.67598	0.31194		-3.41925	-0.29591	-0.3965	0.41335	-6.16	-0.40276	-0.51981	-1.20365	0.74509	4.395	-0.8622		0.27885					-4.24855	-3.783
85-6B	-176.014	-16.6403		-43.1538		5136.41	245.267	67.2354	7.77546	-4.85843	0.90117	-1.51592		-5.34378		1.38212	0.65932	-15.17	-0.2876	0.92169	0.29289	2.04898	0.39262	-1.73261	1.91757	-0.90299					1.37766	-0.9123
87-6B	-103.398			-41.5112	126.619	2720.3	-268.842	-144.544	129.33	6.24705	0.06208	1.70472	0.22213	1.64064	-0.17091	-0.40731	0.12346	9.04	-1.16468	-0.08273	-0.72376	3.02481	-1.48447	-1.74033							0.4005	-1.21598
89-6B	19.3334	54.4628		103.063	89.1104	8201.27	-118.323	-19.3696	-107.137	-0.48494		-0.83924		0.37536	0.5644	0.18767	-2.52153	-9.7	0.46191	-1.21916	-0.65718	-0.07349	-1.25783	-0.38892							-1.72421	-0.94019
91-6B	-98.9944		-13.4501	-103.259	-10.9112	-116.554	-711.34		2.35354	2.99483	-2.41227	-0.29339	0.30683	-0.85186		0.74428	3.01401	19.47		0.70748	0.28016	0.89324	1.54353	0.90758		-1.32793					1.6563	2.80561
93-6B	55.8112	49.8255		-24.0725		4762.31	409.99	-31.0298	-188.066	-0.57313		1.92821		-4.51026		0.0164	1.41826	-31.41	-0.17017	-0.52278	-1.89683	0.15937		-0.62527							0.88435	3.61601
95-6B	6.78738	56.6653		-50.8701	-58.0754	-598.663	36.5358	-47.8403	-11.9596	3.88058	0.21792	0.45146		3.48929		-0.08515	-0.63834	-8.41	0.30541	0.16975	1.40615	-0.33599	-0.15192	0.90622	-1.35747	0.57272					-4.78066	1.26526
97-6B	37.2954	4.27503	7.82	-9.10791	-29.5098	4694.55	-100.125	27.8904	-208.045	1.37564	-1.37092	0.29656		0.94077	0.39836	0.66617	0.15091	2.75	0.34589		-0.92029	-1.40955		-0.76163		-0.41875					-1.44313	-1.49973
99-6B			-83.5268	-44.6957	55.7244	2203.92	66.7729		-46.1161	2.84433	0.24898	2.32401		2.79329	0.68855	-0.10254	-2.93162		-0.27116	0.23956	0.60187	1.99078	-1.41113	-1.11967	-1.66069	-1.78194						-4.09479
101-6B	-136.48	-10.1883		108.847		1256.62	-336.696	7.97208	39.2971	3.06034		-0.04794		1.67162		0.75386	2.04312	0.38	-0.49639	-0.83593	0.41283	2.55999	0.32046	-0.99159		3.98644					-0.26926	-0.84083
103-6B	192.148	110.155	5.20581	61.0384	35.2654	9012.42	-141.518	124.984	-49.3323	11.8765	-0.69191	-0.00855		2.19068	0.46515	1.88299	3.62595	8.2	0.27681	-0.81376	-0.99922	-5.23802		-4.91715	-0.33053						0.49525	-1.26079
105-6B		64.2254	57.3999	26.3496	-22.035	-3674.87			101.82	7.36266	1.59877	-0.37809	0.47141	1.9036		0.82982	2.92276	17.59	0.95304	-0.40896	1.60769	3.01298	0.38323	1.06596	0.83361	1.89751					0.26342	-0.49224
107-6B	43.5985	-35.5528		-100.759	106.247	6466.08	-139.665	-27.9689	-106.461	4.88987	0.97937	1.60899		0.83351	0.14499		-1.07522	0.37	-0.2994	0.39403	-0.47356	-1.7288	2.33361	-3.36694	0.75469						2.32468	-2.08241
109-6B	-6.58345	-45.3841		34.5589		6932.09	-47.8135	21.4449	171.492	-4.34753	-0.28998	-0.25732		-3.56271	-0.50938	0.12319	0.20575	-5.22	-0.12483		-0.04559	6.03348	-0.55384	-1.17074	0.69729	0.31401					4.99377	-3.28125
111-6B	78.1384	26.538	6.90673	65.6541	-22.7756	7564	188.93	60.7586	67.8475	-3.84216	-1.07104	0.54081	1.49195	-0.7787	-0.1721	0.4471	1.24763	2.59	0.86446		1.30336	-2.12807	0.39749	-1.43981	0.68636	0.75291					-0.59052	1.43827
113-6B	97.5496	-14.4474	-26.8054	-62.3281	-64.4586	-3204.05	-750.276	-25.3731	67.7426	-2.80051	-0.26131	-1.46417		-0.41396	-0.64671	-0.36428	1.05285	11.99	0.25521	-0.6156	-1.25204	-4.75519		-1.84088	0.45653	-1.58557					-0.22746	-1.78394
115-6B	-37.0155	-31.6703	-23.9694	-13.2968	39.2943	3619.65	101.666	-9.14815	-118.696	-2.6965	0.19034	-0.78069		1.12619	-0.15209	0.19653	-1.0141	13.14	-0.90409	-0.00937	1.73414	-0.40869	3.46972	-3.08687		0.06853					-1.92774	0.25407
117-6B	99.2949	11.0171		-23.3054	12.6728	1583.6	146.027	0.5316	117.398	0.42399	-0.42035	0.48015	1.09025	-3.17764	-0.1255	1.02484	-4.60956	7.49		0.15639	1.97652	-3.00982	-0.91803	-1.14606	-0.32581	-1.17291					1.86102	1.26245
119-6B	133.582	19.6082	33.0982	58.363	81.2684	-1378.8	145.806	-57.8666	69.3428		-0.49962	0.39305	-0.47948	1.39201		-0.8009	-0.19264	4.02	-0.06395		-0.33458	-7.28471	2.29041	1.44604	-1.35332	-0.70014					1.99194	-4.6846
121-6B	7.13221	11.6878	47.6067	69.1024	77.1445	-3881.12	203.461	-3.67763	77.2182	3.03622		-0.40681	0.35824	3.83644	0.21872	-0.87706	-2.66982	33.52	-0.47463		-1.37173	-0.43311		1.61751		-1.16544					1.07914	1.18861
123-6B	-55.6158	29.6327	16.6314	37.1085	98.4707	2100.71	-493.927	-166.495	-27.4547	0.28058		1.57246		5.6079	-0.06309	-0.36826	2.07039	-10.05	-0.36299		-1.42231	-4.40257	-0.90456	0.21111		-0.25379					4.91864	-7.78523
125-6B	37.4244	7.07151	-66.1847	-45.1731	-31.0799	5795.47	-279.077	-1.71721	116.407	12.5631	0.35359	-0.19186		-1.66982	-0.80264	-0.6053	0.31625	-4.78	0.34676	-0.41069	-2.28737	-1.59098	0.34239	3.88193	-0.40353	0.23209					-0.00168	0.94559
127-6B	105.587	105.37	8.79587	-8.30376		-4659.27	2.46271	-49.4644	-236.64	-2.5359	-1.15802	0.88211		-5.0668	0.62254	-1.81062		-0.46	-0.20391	-0.32672	2.22587	0.83257		-3.26828	-1.72929						-5.54309	3.91264
129-6B	288.04	32.0915		-38.0724	66.2966	-5203.97	105.994		27.3103	6.10414	-0.41919	-0.82518	0.84267		-0.01734	-0.5965	-0.53196	-15.6	-0.72212		-0.40841	-2.06131	0.14964	0.12645	-0.65866	0.21347					-3.91173
131-6B		9.25727		-19.8816	-80.9678	-3112.35			137.633	-1.72286	-0.09616	-2.61867		-1.37121	0.71482	-0.17573	-1.56492	-22.23	0.42586		-0.15503	-4.12962	-4.5094	0.98313	-0.62619	0.08092					-1.97852	5.07147
133-6B	17.8883	-8.51146		49.6284	46.6363	-1250.81	-521.047	-17.5322	-23.8884	-2.79816	-0.10035	-1.34214		-1.53394	-0.51543	-0.18992	-0.96607	-2.9			1.59234	1.70067		0.33787	0.16116						0.13024	0.24227
135-6B	-38.1492	68.1815	-50.1507	17.3938	-160.644	-445.619	-17.2419	-47.1164	-105.7	0.37393	-1.51368	-0.60471		-2.57452	-0.53989	-0.47938	-6.46268	-3.91	0.421	-0.86533	1.13943			-2.18938	0.06217						-0.10322	4.31226
137-6B	-75.9224	-39.2782		66.2622		6954.96	-146.515	-18.9433	-142.898	-0.42653	1.39668	0.38909		0.47777		0.34454	0.37131	2.1	0.41208	-0.31607	-1.41601	-0.04028	0.26168	-0.68863							-1.28376	-0.15191
139-6B	-29.3649	5.0923		-59.4736	1.43903	1298.46	-86.2198	29.5818	-264.145	-2.59453	1.82159	-0.48315		-0.10812		0.7017	-0.18572	70.66	0.60862	0.44293	-0.42081	-1.59601		-3.03138	-0.0785	0.83676					1.39939	-0.58884
141-6B	106.158			-23.8465	-45.7698	4650.75	508.643	53.0999	96.4295	0.46351	-1.01711	0.68423		-0.84118		-0.29129	0.04546	16.08			-1.22081	2.64592	-3.72717	-0.43097	-0.78945	-0.64989					-3.29601	1.17268
143-6B	35.4661	4.17454	-54.8979	-17.3888	-1.00188	-3296.12	-351.69	-26.5792	16.5885	3.38483		-0.0152		-1.73172	0.20231	-0.42065	-0.05386	-36.34		-0.17081	-1.25007	-1.63059	1.63525	0.80022	-1.77845	-0.35135					-1.56179	-0.26014
145-6B	79.2706		88.5477	-157.715	-124.443	-4163.62	57.0899		1.53061		-0.69244		0.62614			-1.42335	0.68897	-48.49	0.49301	2.19565	0.90543	3.77904	3.33086	-3.99691	0.93026						0.10242
147-6B	-4.78304	94.6606	44.4718	34.6382		397.026	-485.072	-65.8909		-1.45106	1.33376	-0.87331	-0.59737	-3.88144	0.14252	-0.26568		18.79	0.94931	0.22106	-1.25852	-4.26347	-0.56905	6.70407		0.21182					-1.36506	2.38591
149-6B	43.3452	-1.46757	13.0947	63.9842	-138.511	1848.52	212.646	-45.5082	-147.666	-2.29231	-0.01846	0.17686		-3.60549		-1.34588	-7.74111		-0.07591		-1.16511	-0.05319	1.61877		-0.69722	-3.13419					-0.196	-0.06444
151-6B	28.4906	23.4784		-12.1131	-35.7516	-3018.43	-104.217	0.40082	73.7117	-2.63442	0.94355	1.7793		1.73434	0.14574	-0.06566	-1.10164	20.77		0.41154	-1.39934	-2.87064	-2.66136	-0.08668	-0.22359	1.34263					-1.45752	4.11225
153-6B	3.42958		43.5431	-33.7503	-156.159	-7437.98	-411.575	-38.7029	28.0729			-0.05609	0.29679	5.59425	-1.25473	0.072	2.3889	37.88		-0.4447	0.03638	6.16031	-3.00345	1.01684	-0.68375	2.63173					8.33655	0.36136
155-6B	179.722	57.1622	-37.6642	-29.4658	-27.2392	7751.55	-381.962	86.3863	-57.212	-4.28254	0.1105	0.61577		-3.20899	-0.04046	0.97621	-1.02454	-26.95	0.46217	-0.15775	-2.83693	-3.58564		-2.34438	-0.14591						-0.85412	-1.56192
157-6B	-56.9512	-19.1891		20.2618		4637.11	-214.145	-93.7806	175.953	6.05971	0.91244	1.30806		1.35507	-0.22293	0.54896	1.76119	-12.03	0.23186	-0.27412	0.28245	0.51629		0.53046	-1.19869	-0.97083					-1.45499	3.27216
159-6B	-26.1916	32.079	-30.4269	-46.8043	-143.206	-3509.66	-519.272		151.837	2.11528	1.27283	2.06103		5.86455	0.30461	0.07802	7.75812	11.92	-0.31463	0.25881	0.04465	-2.56028	0.29773	5.01437	-1.26623	-2.2664					1.13151	1.83739
161-6B	-99.1379	-41.0008	-0.27396	-41.6763	-28.6715	1070.3	-223.273		-184.134			-0.12194	-0.00992	-8.13022	-0.09871	0.47854	-0.98016	-12.06			0.31751	6.02736	0.21883	1.38107	-0.38145	-0.33759					0.83495	2.18446
163-6B	34.8363	-23.4069	8.87244	-67.151	-269.337	-5972.94	-835.951	-61.1809	186.839	3.8942				-0.34564		-0.41462	-0.54325	7.67	0.4318	0.22335	1.92721	2.31458	-0.23646	1.35785	0.02954	-0.66974					-1.71682	1.52826
165-6B	-212.945			11.2004		-4364.73			-126.163	-8.60261	0.06305	0.02325	0.84092	-3.74835	1.17188		-1.98852	-6.59	-0.65658	-0.5689	-0.53489	-2.2255	0.44776	0.53677		0.48605					7.56163	0.92118
167-6B	-65.8298	-89.9008	-7.83691	-67.0901	141.183	1164	133.367	23.977	9.8275			-0.0611	-0.23938	5.41329		-0.99547		68.74	0.37743	-0.90923	-1.38811	4.41971	0.34729	-2.63905	1.62432	1.61204					-1.23392	-0.19841
169-6B	85.5598		-23.4487	14.7911	35.8586	2561.37	-189.849	-9.5929	-128.712	-0.41973	-2.29397	0.44624		-5.64783		-0.11008	-0.41442	-18.02	1.011	0.94086	-0.37949	-0.20071	0.05785	-0.61161	0.15573						3.05729	-0.09258
171-6B	50.5196	1.24085	-19.8961	-87.2452		-56.4807	-877.967	-57.1245	99.7907	-2.53304	2.25124	-0.91199		-7.61225		0.12938	3.09817	-15.19	0.51483	-0.35636	-0.06713	0.04826		5.04539		0.15498					0.43661	1.47141
173-6B	114.496	3.19769		2.70405		5474.59		141.481		-1.41001		1.71525		1.43256	0.07613	1.00807	-1.80559	-30.35		-0.07077	-1.30151	-0.97647	0.69358	-3.70222		1.05128					-2.83077	1.02292
175-6B	50.4464	74.6918	-15.9936	-84.0987	-198.147	-4000.68	69.269	26.6705	-123.598	3.40147		1.65047		-1.04405		-0.61621		26.85	0.92054		-0.10011	-1.61263	-0.38658	-1.55978							-0.40682	-0.18809
177-6B	-9.88028	-1.04992	3.76728	-35.4986	18.6849	-2696.87	-113.149	-18.1118	-189.564	-3.75784		0.30619	0.50486	-2.89816	0.9954		-0.01045	20.84	0.66497		2.05544	2.31706	-1.43695	-2.3368	0.41191	-0.027					1.81485	2.20659
179-6B	64.5914	34.0202	-10.3276	7.126		4577.1	147.696	43.3948	34.6872	3.11313	-0.434	0.89663		1.41079	1.12175	-0.14462	2.01035	18.74			0.6117	2.95836	0.48665	2.3312	-0.42667						2.02447	0.28492
181-6B	33.6114	-21.7785		74.5676		-2543.5	-8.8843	-17.5113	52.6102		0.07971	-0.21658		0.88032	-0.04802	0.34069			0.07999	-0.49027	-1.25945	-0.29839	-0.02509	-0.02994	0.35822	-0.36376					-1.66045	1.30034
183-6B	-79.3559	24.7957	-19.1046	-55.5406	-6.68933	-10656.4			30.3315	-6.77506		-0.77838	-0.26745	-3.09317	-0.41331	-0.15438	1.38984	-19.27	0.03001	1.51583	-0.67391	-0.74945		-1.41475		1.63987					-3.0156	-0.76352
185-6B	57.1005	-74.175	49.6141	22.5507	-133.097	4564.64	-8.65235	7.41651	19.4985	2.09019	0.76059	0.74603	-0.63786	-1.78448	0.20053	0.07538	1.84023	0.9	0.28714	0.23337	0.82881	2.54549	-0.92338	-0.92918	-0.23405	2.52822					-1.2273	-3.43093
187-6B	199.347	69.2538	53.863	81.5105	44.1696	-294.237	-665.642	-12.4219	-20.2107	4.64589	-0.32344	-1.18523	-0.13811	2.80119		0.7554	-1.02994	-13.68	0.55402	0.06046	-0.584	-2.19348	1.05178	0.22766		0.05528					0.81157	0.74286
189-6B	51.7231	-13.3994		8.25858		-2170.55	233.903	-42.7646	-87.7586	7.45876	0.9553	1.5728	0.09084	-3.57891		-0.15238	-2.02609	-0.67	2.0295	-0.06074	0.90996	3.4716	2.26391	1.18862		-0.99563						-0.7041
191-6B	55.5338	54.5234		-1.11461	-65.3101	8908.16	649.553		8.34481	1.80763	-1.26853	0.1587		-2.08399	-0.41654	-0.13974	-1.52824	-6.06			-0.30706	-0.32455		0.70341	0.39575						-0.96719	-1.69366
193-6B	-17.7927	-68.6783	-27.44	14.1725		7057.88	-61.4178	-0.33891	-184.177	1.15027	-0.22388	0.21168		-0.72621		-1.03592	-2.9931	-7.5	-0.89484		-1.90151	-0.05192	0.29865	0.11957	0.37072	-0.33472					-1.93765	-5.94143
195-6B	56.0378	59.1911		11.8565	13.6069	-2558.19	-267.678	-37.3419	77.1441	-1.4076	0.59097	1.24456		0.50806	-0.15151	0.40402	4.55783	8.75		-0.68338	-0.09299	1.4912	-0.3527	-0.79063	0.39555	1.26041					2.1044	0.6455
197-6B	-105.733	48.2279	-0.0065	6.99826		14.4637	-306.711		-24.1486	-1.0623		-0.50516	-0.39651	0.45638	0.01489	-0.424	-0.58057	3.46		0.40897	0.7028	-3.34767	-0.0401	2.26342		0.25344					2.04434	-1.19747
199-6B	-36.181	-38.8968		53.5888		1631.84	-295.497	-18.4898	93.087	-0.76779	-2.38589	-0.25288	0.16082	-3.42997			1.25533	-17.2	0.20638		0.92	-0.57836	-0.64694		-0.30934						-0.65956	-0.46685
201-6B	34.2528	37.4518	11.8822	46.6947		-6731.22	97.2437	-65.984	86.9821	-1.33165	-0.58815	-0.79208		1.83123	-0.19336	0.03541	0.96976	12.14	0.22176	0.69629	-0.72693	3.94174	0.22461	1.20102	0.53844	-0.43107					1.81892	-0.48065
203-6B	21.2331	2.19353		84.1346		-1953.97	-721.756	-8.65436	38.092	-4.68665	0.78028	0.21659	-0.73576	-0.42587	0.02288	0.34485	-0.42631	-6.76		-0.36236	-0.09948	-0.14494		0.1873	-0.65626	-0.48521					-0.86179	2.36411
205-B	-34.2681	-11.6052	38.1183	48.2134	52.5032	-1588.02	-382.831	1.74921	48.6326			-0.5497		-1.88959	1.12941	-0.11589	-2.73249	-54.44	-0.99151	1.23308	0.54829		3.80412	0.62231		0.25207					0.15046	5.31497
207-B	1.97144			13.6241	70.3933	139.094	214.634	31.5541	9.51227	1.1641		-1.13072		0.2727		-0.87931	0.51523	40.18	-0.29686		1.43011	0.11132	-0.05295	-0.92065		1.31749					2.80354	0.05991
209-B	45.7629	28.1837	-41.5549	-92.6957		2921.18	-54.6453	-40.1522	56.1523	-5.91303	2.6302	1.30844			-1.00727	-1.15865	-0.86476	-7.91	-0.69166	0.10667		0.15606	-1.03187	-1.43079	1.13061	-1.15226					-1.0984	7.78101
211-B	57.9402	34.9906	52.4074	63.7026	189.973	5134.34	121.098	62.6079	-187.784	6.56128	0.4976	-0.20111	0.05272	-0.93621	-0.40027	-1.23702	-6.30837	-16.13	-0.52302		1.44825	-1.02356	-0.78911	0.81712		-0.18233					-0.39157	0.05009
213-B	-45.1463	8.01313	-92.0252	21.6896	-0.37454	-4104.19	-293.821	39.564	218.857	0.03214		0.54738	-0.06049	-0.74536	-0.89762	-0.62728	1.778		0.02397	-0.44569	-0.16847	0.45897	-0.61965	-0.69025		1.21426					-1.63553	3.50388
215-B	52.8085	108.866	33.7582	31.4187	21.8956	-5320.69	-253.9	-44.1105	237.198	-1.76276	-0.48095	2.18412	0.09465	3.25975	0.32178	-0.00465	-0.26024	9.27	1.17837	0.81292	-0.17578	-2.94248	3.42496	1.56715	-0.94152						6.01336	-2.04176
217-B	165.328	-12.8675	10.1228	-24.2841	109.226	-1074.32			-216.932	-6.37434	-2.3315	-1.9237	-0.31055	-1.61912	0.65654	1.90702	1.36796	7.69	0.93449		0.06517	3.79869	1.05721	-1.11633	-3.45791	-3.38701					-0.74475	0.95535
219-B	-22.5472	7.72067	-2.27992	-75.807	-86.9821	6761.31	442.506	3.27814	99.9869	-3.911	-3.03704	0.97408	-0.77755	-0.3448			2.46783	19.17	-1.2175	0.90479	-0.60213	6.64729	-1.59088	0.62102	0.5391	1.12738					3.3343	-6.44156
221-B	50.6977	40.5032	75.0756	-38.6912	16.2321	2553.56	297.139	21.5911	-238.364	5.78352	0.76315	1.46643		1.62272	-0.57834	0.49486	-2.38671	-8.69	0.81278	1.06169	0.81643	2.43843	-1.50864	-1.59111	0.67233	0.00904					2.5892	-6.73667
223-B	10.455	35.6985	69.5822	59.2039	-139.461	9693.85	523.592	65.8443	-95.071	0.23959		0.36088		1.27146	-0.47559	-0.74571	0.65557	-18.05	-0.7469	-0.46927	-0.51902	2.1722	1.24113	0.89484	-0.91011	-1.86278					0.86128	0.90567
225-B	88.9796	8.17012	55.8895	18.2245		301.708	682.786	-66.4897	16.0478	3.25164		-0.07422	0.03373	-1.64336	0.05756	-0.08567	-0.52795	12.98	-0.29076	0.33208	0.03057	3.36713		-1.59016		0.63503					4.31231	-0.22384
227-B	52.5635	-37.2745	7.32935	43.6265	-32.7171	61.7491	201.9	-5.35028	-195.513	1.54972		0.00517	0.00209	-3.48597		0.19688	-0.64098	-11.07	-0.16734	-0.18037	-1.33196	-0.56492	3.35071	0.23067	-0.40415	0.58596					-0.23344	0.02028
229-B	-28.4705	1.69991	-10.1517	-76.9671	-38.1193	1195.73	-124.048	-47.3282	141.737	-3.00052	-0.1746	-0.56896		0.41387	-0.09564	0.10999	0.44339	-6.52	-0.10951	0.33504	0.11083	-0.12888	-0.29977	0.7319	0.36796						-0.44791	-1.94228
231-B	-37.7965	7.82759	16.9887	8.59645	99.5384	2982.46	-253.359	-32.593	188.892		-0.32012	-0.5677		0.53723		-0.70463	-0.92897	-14.56	-0.27407		-0.43917	0.38771	-0.34315	1.91782	-0.71893	1.78938					0.40374	0.01371
233-B	10.0281	10.3183	-0.6279	-52.4747		-2703.09	-243.293	-47.3912	45.8257	7.99029	-1.61885	-1.49447		-2.04606	-1.13367	-0.2798	-1.5007	39.23	0.31307	-0.96359	0.2182	-2.54604	0.66771	0.86467	-0.49869	0.95261					1.39553	3.86019
235-B	-70.7371	42.5946	-32.0148	-51.624		7331.06	83.5822	-32.0334	29.6437	-3.26889	0.98279	0.87715	0.19532	-1.231		-0.12052	-1.66548	-4.2	-0.52313	-0.16396	-0.91903	-0.66747	-0.81146	0.12282	-0.53273	0.68172					-0.51162	-1.3634
237-B	55.9838	-33.883	36.9021	-87.7018	122.181	-2471.9	-124.248	5.19672	-60.9934	4.79865	-1.34697	-0.15204		-1.473	-0.09195	0.13586	-0.36595		-1.755	-0.2756	-2.55168	-0.42139		-1.11227	-1.54241	-2.13296					-1.00521	-3.36871
239-B	-4.02022	32.3132	35.5126	10.3119	46.8306	2955.18	395.471	1.76	6.86594	2.25263	-0.31069	-0.32885	-0.07005	0.92526		0.15744	1.00547	-14.51	0.03727	-0.7243	0.32792	-1.00137	1.4702	-1.15559	0.25452	1.92319					-3.0697	-0.73204
241-B	4.60029		-10.6458	-0.88738		-2671.78	-96.9848	11.2358	207.053	-3.67074	-0.41202	-0.77491		-0.65839	0.27208	-0.36628	-2.70746	-5.95876	-0.36066		-0.90737	-0.23313	1.70429	1.87119							-0.75732	1.42933
243-B	23.027	21.821	-2.88166	-51.947	-88.6036	346.475	324.029	-18.0038	21.549	0.26586	-0.05903	1.42565	0.15151	1.41988		-0.54987	0.7412	9.36	0.08552	0.14231	-0.46531	-3.69514	4.22139	0.66002	1.07003	-0.1544					1.84611	0.00532
245-B	-99.4267	-118.89	-99.8264	-49.6685	-116.926	2410.36	160.577	-24.6069	-22.5631	-5.27321		0.47723	-1.26485	0.55227		-0.50863	1.2622	6.36	-1.02234	0.73235	1.79253	0.92702				0.88906					-3.83813	-2.29075
247-B	55.5082	89.0637	-55.5615	-27.5905		-5606.96	557.124		113.447	-2.07227	0.0056	1.37544		2.12568		0.89878		23.73	0.08259	0.63272	-0.4169	4.59737	-1.82083	1.40379	0.75025	-3.73111					-0.25956	-5.44067
249-B	-53.758	58.4623	10.8987	27.678		3874.5	-373.908	-155.346	-58.7432		1.47493	0.32397		-0.23973	0.3469	0.01672	-0.62327	-25.78	-0.39451	-0.26454	0.46976	0.89475	0.26553	-0.18765	0.06252	-0.07291					1.97243	-0.32708
251-B	-74.0894	-11.2164	-115.328	-164.398	-153.039	2034.05	-20.3342	-7.58102	-256.95	-4.80378	0.03804	-0.0217	0.08487	-4.73244		0.5767	-4.72767	14.13	-0.85402	-1.25482	-1.30201	2.33149	-3.17927	-0.91239							1.33602	1.87404
253-B	-24.9489	-27.1967	-53.1414	47.0907	49.7119	2564.45	443.343	51.44	-185.962	-3.82996	-0.84346	-1.0246		-4.36152	-0.62797	0.66217		-10.38	0.39343	1.76698	0.18592	-1.71131	-0.88647	-0.36525	-0.40871	2.16478					2.38904	-4.2376
255-B	-76.3598	-65.3725	70.4895	8.94426	33.264	-2787.69	694.567	-17.2166	-145.918	3.73439	-0.11668	0.86068	0.11511		-0.1754	-1.08963	-1.67305	-6.96	-0.02475	-0.43643	-0.27387	2.29757	-1.13565	-1.65067	-1.54811	-0.33448					0.23176	0.04431
257-B	23.24	41.0787	26.2681	-53.0078		813.696	386.088	24.4623	9.23277	2.68371	-1.59295	-0.90454		-0.67492	-0.74323	1.21884		10.11	-0.8702	2.41444	0.29454	-0.48445	-3.82748	1.77971	0.04872	0.30617					1.41264	-4.42291
259-B	37.0641	20.5351	90.9706	72.7786	-9.74546	6549.99	407.872	-15.5446	-145.169	-3.71831	-0.41399	0.37416		-4.76568	-0.23908	0.0245	-0.52636	-47.83	-0.39414		-0.50606	1.91039		-3.82948	0.33705	-0.85079					-3.46048	0.2467
261-B	-21.1742	-36.0812	46.4431	-126.386	-147.675	4744.9	181.095	-27.1447	-11.1337	-5.5317	0.29997	0.68899	0.07531	-6.68889		0.61564	-0.05857	6.38	-0.42827		-0.74389	1.52144	-0.38582	1.54953	0.2593	-0.78999					0.71682	-4.04965
263-B	17.9245	2.70355	-69.1025	-34.4933	-236.535	2076.37			-0.03718	4.26172		-4.05864	-0.43336	4.56972	0.58698	-0.45988	1.29606	30.48	-0.27825	1.57831	-0.21958	-3.61174	-2.41222	0.18543	-1.01886						-1.14433	0.38913
265-B	-119.298	-34.2504	-3.20595	-23.863	13.5536	-525.921	185.822	-22.8657	-341.107	-1.57425		-0.33169		-1.49922	0.01834	-0.70091	-8.32926	-5.8	0.59717	1.17149	-0.20963	1.53643	0.33471	-2.46703							3.3992	0.39807
267-B	13.5955	4.15579	-13.1761	-129.595	-44.6193	-996.567	-226.595	87.247	71.1341	0.85883	-0.97875	1.09681	0.04605	-3.22035		0.39	-1.42386	5.19	0.26261	-0.2677	-0.02324	-6.01053	0.79641	2.29329		0.98873					-0.67881	3.89554
269-B	-200.361	18.0876	45.427	52.7686	-164.853	-8152.24	-683.893	-123.452	88.9084	-2.46974	-0.46801	-0.13062		-4.39617	-0.07523	0.42549		-2.08	-1.17096	-0.44919	-1.21239	-2.79466	-1.45922	2.54663	0.06868	1.82487					2.21355	-1.50417
271-B	121.972	57.8986	-4.68691	57.4549		9495.82	23.8274	15.2938	291.454	-7.87143		-0.15358	-0.26165	-0.9215	-0.56433	-0.246	-2.29193	8.92	-1.27749		-0.25565	-7.09681	1.72157	-2.41203		3.05628					1.55551
273-B	168.2	62.8605	73.7317	76.0802		4859.99	40.0727		189.738	-2.99719		-2.22526		4.97411	0.04094	-1.13381	4.6725	-19.85	-0.26992	-0.21164	-0.31092	0.95962	-1.38475	1.23393		1.58871					2.03888	0.18502
275-B	-118.443	58.8439	37.5869	-105.354		-1366.43	-269.941	-41.6416	111.102	-2.82888		-1.12908		-1.8403		-0.46317	-3.04841	10.79	-0.03728		-1.77761	-1.08018		0.46304	0.32576	-0.29235					3.98322	-1.9001
277-B	-138.279	5.71689	32.5376	11.4408	93.6172	-4295.69	-197.569	-86.7208	-35.6861	-2.49177	0.77014	-0.93375	-0.34218	-1.71251	-0.22229	-0.44863	1.77655	21.75	0.3229	1.22262	0.05201	-0.50797	1.46499	0.22318	0.32607	0.79401					0.40315	0.3238
279-B	28.5495	7.61019	-5.07491	13.1428	-71.8151	-5238.96	-66.0524	-53.2379	223.766	0.32026		0.72706		0.96088	0.00925	0.0206	1.32729	7.96	-0.43932	0.36842	-0.39238	-1.54217	0.16405	2.06287							0.22863	1.4451
281-B	22.3216	60.6771	-58.1397	-11.2927	-228.05	-7865.25		38.0081	-14.7301			1.05026		-3.48924		-0.92497	-1.66329	-21.54	0.41487			1.88348		0.80439	-0.09989	-0.35916					2.53871	2.07754
283-B	-14.395	-2.54176	-26.6422	3.25048	38.9775	4097.8	201.933	54.5696	68.9109	1.1752	-0.26082	-1.16082		0.12957	-0.00936	0.91327	0.17233	-2.89	0.01115		0.20375	0.40558		-1.09968		-1.43081					1.26532	-2.27383
285-B	-16.6558	-11.2269	30.9317	-43.4562		-8921.74	-327.842	-42.4446	281.501		1.85643	0.72371		1.61597		0.13942		1.74		1.39272	-0.23723		1.93385	1.45512		0.69395					2.00261	0.15455
287-B	6.9746	21.044	-4.75997	-29.4467	175.797	3033.12	71.1423	30.2378	-37.9937		0.45709	0.9176	0.10306	0.46447		-0.15938	-4.23158	25.51	0.27972	-1.32427	0.01507		0.01951	2.59796	-2.01524	-0.72225					0.7834	-0.84574
289-B	-62.2422	-25.4295	-26.1399	36.4187	27.9082	2181.17	-107.189	-0.22574	40.159		0.38998	-0.80901		-1.5422	0.40829	0.27002	7.63368	-23.66	-1.35315	-0.21185	-1.34163	8.36554	-0.07953	-1.40547		-0.24496					-2.80147	-1.77518
291-B	22.9419	25.866	33.9426	83.1772	-55.9631	2478.14	-388.824	-73.5316	-47.068	6.63297	-0.15426	0.10825	0.28389	3.19532	0.13317	0.27344	3.18354	8.06	-1.56183		-0.44236	0.92364	2.70019	-0.98075							-3.0819	3.75838
293-B	-6.31829		22.9639	-88.6901	-356.869	-7679.95	554.618	-27.0906		5.25218		-0.1847	-1.43235	0.40349	0.10405	-1.41208	-0.06347	2.26	-1.25122		-2.10186	1.63649	-2.58971		1.82728	0.12927					-2.62814	-0.23219
295-B	14.1685	-53.7867	-31.4127	-11.3411	26.538	-6290.15	188.178	12.178	83.2601	2.35915	-0.41588	1.42727		0.14957	-0.07697	0.74095	7.5125	26.12	0.52922		1.53499	3.68107	1.33082	0.1643		0.24552					0.98457	3.46335
297-B	-89.7542	6.44718	-24.0724	-75.4948		-4563.42	319.206	-77.2857	-157.149			0.71993	-0.01365	-0.06203	0.64605	-0.55005	0.71815	22.02	-0.5943	0.63199	0.45351	0.01909	-0.83574	-3.71173	-0.13322						-2.31668	-1.99912
299-B	-3.77141	50.0841	2.71596	-94.2922	-0.79193	-705.174	605.615	91.7823	-178.96	-0.69818				-2.94949		0.0627	-2.75002	0.29	-0.21076		-0.26841	1.57815	0.54906	-1.28465	1.5984	0.3027					0.96954	-0.30488
301-B	-47.2297	5.4788	-9.82723	-46.7052	54.8291	-1050.26	39.4204	41.4277	-303.962	-1.21488		2.2508				0.78859		49.13	0.66487	0.11911	0.18454	3.03002	0.27953	3.51086	2.68036	-0.48293					2.29727	0.10532
303-B	20.0588	4.09993	-20.4308	-2.13656	19.4825	1213.06	100.391	3.29108	-63.2911	0.46204	-0.43511	-0.03131		6.63982	0.3402	0.14123	-1.45026	-10.83	-1.48689	-0.59541	1.43185	-1.44708	-0.52531	-0.95411	-0.0544	-0.42642					1.40475	-1.63735
305-B	109.059	-46.9047	6.22503	-105.564		481.22			-79.7138	5.83683		0.59983		2.00556	0.31207	0.85465	3.18783	-18.75	0.4155	-0.58236	1.01532	3.94776	2.82487	-3.27447	0.37039	-1.79894					-1.27353	-1.50956
307-B	-18.798	-59.0316	-44.8276	-59.8413	-22.7898	-5078.01	-146.253	-63.1124		-2.51369	-1.51835	-1.2873	1.59781		0.62151	2.41534			2.48246	-0.55381	-2.04721	1.50487	1.71132	5.81135	1.15893	0.70004					-0.24577	1.40284
309-B	37.0007	-31.2007	33.9817	25.9594	-18.4629	-3849.33	348.675	21.3386	38.803	1.47791	1.46824	-0.48531		3.24785	-0.12379	-0.53761	0.54034	18.87	-0.06302	-0.73414	0.49015	1.13215	-0.56493	-1.58735	2.65955	0.41697					-0.36671	-1.08102
311-B	-19.1157	14.1713	7.56314	-66.0731	56.3965	3243.29	95.8718	-2.67993	167.755	3.48802	1.56683	1.70992		3.22625	0.41631	0.94113		32.24	0.33244	0.8475	-0.38855		-1.03597	0.48025							1.60074	-1.40228
313-B	-148.199	-50.4556	70.2249	10.1569	-121.98	10381.2	-36.0118	-27.1803	109.821	2.10327		0.23003		-7.44553	-0.04822	0.42722	-4.78036	26.18	-0.19138	0.06462	0.82184	2.99276	-0.90254	-0.93462	-0.56341	-1.17447					0.00845	1.78488
315-B	-51.6771	-77.7085	-51.0829	3.06661	-54.5044	-5271	-873.495		-4.29746	-1.92977	-0.56074	-1.11627		1.37331	-0.81576	-1.59187		-9.03	0.59024	1.72443	1.40501	0.01718	0.36456	1.32226	0.97161	0.30862					2.00922	-3.40818
317-B	75.2352	-3.4394	-11.3721	43.4693	-106.313	2569.92	202.918	24.7486	-393.188	3.24287	-0.32035	-1.8334		-4.83084	-0.81708	0.45918	-5.63834	-20.61	-1.69522	-1.04937	-0.2175	3.30933	-1.26233	-4.45759	-0.78939	-0.1481					-3.78819	0.71959
319-B	-7.34225	-53.3254	-25.1201	-1.1153	225.33	-8747.92	-662.408	42.6983	255.368	-11.2293		-1.64629	0.85915	-1.05329	-0.22072	0.99823		-4.93	-0.85258	-0.53816	-0.58073	-3.31726		0.50087		2.41146					-2.13999	0.52548
321-B	-42.2678	-22.5889	45.7581	-9.27436	-17.0312	-431.687	167.295	-25.8887	-141.593	-1.48521	1.68064	1.75068		2.54079	0.85066	-0.40698	0.87418	20.51	0.80929	0.55837	2.2546	-0.21951	0.29483	-0.35347	0.02686	-0.04317					-1.30628	0.19158
323-B	-45.2049	58.7339	57.6701	56.7582		-732.287	118.891	56.2001	279.113	-0.33905		-0.78123		-0.22465	-0.80387	0.16142	1.48733	15.68	0.562		-0.79566	2.16819	0.50633	3.98829	-0.5851						2.39113	1.10409
325-B	1.86267	4.71738	-31.9316	39.3005		6273.41	-220.77	-55.7557	-19.3587	7.12413	0.11976	-1.79728		1.08825	0.38092	0.49902	-0.56164	20.14	-0.43527	0.33344	0.6315	3.15183	0.59598	-2.93807	-0.05979	-0.10143					-1.92276	0.75437
327-B	149.369		12.3137	5.95668		3376.28	-405.111	12.8857	41.993	-2.66959		-1.13613		0.63735	0.99985	-0.01692	-1.21053	-18.56	-0.37655		0.10463	-1.17724	0.04551	0.32261	-0.37018	-1.29805					-3.29461	-1.38751
329-B	-64.7296	-69.2472	-28.2651	32.2189		3546.6	-125.805	-3.26963	94.7735	-5.41179	3.01479	1.45666		-0.33346	-0.2772		2.71742	6.53	0.74328		0.61519	-1.46422	3.75589	-1.00619		-0.34075					3.03875	2.88173
331-B	-5.81972	8.23681	-43.4482	73.2625		-7839.79	-391.439	14.9482	106.195	0.33966	0.21626	1.50943	0.387		-0.6835	-0.10998		-8.84	0.29303	-0.60625	0.17957	-2.05773		-0.37355		1.11234					3.29423	2.399
333-B	111.938	64.4471	-26.3863	-20.8299		-6650.99	12.1575	39.1548	11.9124	0.24277	-0.98614	-1.02192	-0.13864	-5.25681	-0.16788	-0.19496	3.27768	14.62	0.41093		1.28258	2.87523	1.32663	-1.70004	0.98801	-0.15943					3.87458	3.45479
335-B	-22.8104	-29.8294	11.2142	-35.7566		-2329.45	-164.998	17.466	390.071	2.67506	1.85231	-0.06544		0.52291		-0.76207	0.41374	16.46	-0.3043	-0.08011	0.22511	-1.01288	-1.8188	-0.02356							2.39476	-0.5713
337-B	119.959	-34.9487	-102.369			1084.48	453.27		63.6953	-1.66954	-0.6263	-0.29253		-0.40675	0.10075	-0.41622	-1.60187	-7.2	-0.76938	-0.0425	-0.47949	0.70531	0.91725	0.85582	-0.09445	-0.0117					-1.80162	1.11182
339-B	-12.7093	-104.364	11.602	149.264		-1622.41	254.43	-28.9467		5.19425	0.24213	1.40761	0.15218		0.27382	-1.59052	-5.39649	-24.62	0.17539		0.57921	-0.61955	-1.29264	-3.49124							1.45164	2.53641
341-B	75.4257	-4.57569	-18.341	-37.4176	-15.6492	3057.67	319.477	-11.8267	-5.80951	2.6268		-1.07911	-1.19097	-2.12138	0.61467	0.86322	1.52731	32.01	-0.78092		-1.04777	-1.64625		1.01882		0.10498					-1.02704	-3.65118
343-B	185.974	45.2548	54.6651	83.8488		-145.477	265.153	115.33	3.91753		-5.18716	-1.52877		-0.99132	-0.22258	0.28286	-1.3	-22.37	-0.04019	0.79181	0.29603	-0.30111	-1.23478	-0.13865	-1.23273	-0.28498					0.7953	3.0388
345-B	41.2959	-38.7575	-21.9378	-27.361		-5275.31	192.647	116.556	189.299		-0.13826	0.63381		4.70596		0.32101	5.56711	-12.35	-0.08188	0.32646	0.65055	3.67942	0.4763	-1.71914	0.03812	0.81529					2.5844	2.25347
347-B	135.72	-58.1338	-30.0362	111.406		2324.38	181.524	-17.8614	-108.114	0.6767	0.50168	1.37212		1.84897	0.67531	0.0948	3.9419	-15.58	0.63821	1.32179	0.88332	-1.68813	0.91731	-0.96443	-1.94861	0.53903					3.05069	0.46644
349-B	-24.3663		136.524	-65.6493	27.6969	5010.95	502.092	-3.02468	-178.859		-0.15086	-2.59009	-0.394	-2.05098	-0.336	0.74657		-33.9	0.44501	0.8509	1.05076	-4.67818	-1.30841	-2.54267		0.34757					-0.41938	-0.76896
351-B	4.28544	-1.76048	119.796	1.18703		3001.54	175.674	-14.8951		2.0704	-1.7271	0.59774		2.26928		0.52901	4.14595	-6.11	0.9421	-0.81022	0.46465	0.11623	3.65168	-4.29399		-2.58882					-1.00006	-0.14018
353-B	-55.1936		93.3788	72.5448		291.92	-75.0105	-20.5122	-24.1788	-0.9866		0.19485	-1.55799	0.45103	0.55945	0.39976	2.04936	16.52	1.22849	0.56163	0.86108	0.62142		-0.52456	0.64298	-0.34334					3.16869	0.95388
355-B	-61.827		-74.4408	-82.6728		-3086.52		-10.6507	198.193	4.07289	3.25662	0.66042		-0.15519		-0.1594	0.77223	10.85	1.23673	0.53293	3.67243	-3.90727		-0.51156	0.481	1.85493					2.18913	2.32479
357-B	-22.39	-68.3649	-20.9466	35.3159		853.937	299.426	40.2332	-115.855	2.61729	1.78593	-0.26455	-0.25095	0.41494	-0.162	0.42858	0.66736	29.61	-0.21021	0.08671	-1.39566	-0.08177	1.73873	1.32523	-0.25171	1.07791					-0.16742	0.98302
359-B	-4.36514		-18.786	15.3725	188.051	2308.36	97.2783	34.4535	51.6358	-0.57081	1.71293	-0.49186		-4.0988		-0.18738	4.97152	2.95	0.28079		0.91658	-0.88538	0.06713	-0.60255	1.60252	-0.08537					0.32046	-1.81634
361-B	25.5155	-11.9986	27.6626	-11.8038	59.9575	5751.58	163.406	26.9962	12.2523	-2.15768		-1.70845	-0.53964	-2.14675		0.2447	0.85018	8.99	0.21627		0.64269	0.46427	0.84762	3.53914	0.4633	-0.21584					-0.6024	-1.39929
363-B	3.06797	12.8956	37.1468	-33.6539	21.1717	-3221.75	232.165	-12.0934		-5.37709		-0.36124		0.76883	0.35882	-0.47225	-2.68011	3.58	0.03645	0.94065	-1.58635	-1.90141	0.80519	-2.41051		0.30336					3.25125	-2.56587
365-B	5.78936		18.0267	-15.6526		-3365	473.459	-36.0367	25.8972	-0.77513		-0.04286		0.43242	0.59229	0.49747	-0.1192	27.73	0.87765	0.94826	1.66079	3.63407	-3.1324	-1.0346							-1.48955	-1.13602
367-B	112.746	34.3934	-22.2418	-1.00512		-4009.84	47.9857	18.6522	158.264	-0.31173	1.01105	-0.44169		1.49772	-0.01879	-0.08123	0.73979	10.53	0.66149	-0.95164	-1.05452	-0.18372	0.70878	0.02368	-0.32242	-0.96408					3.76796	-0.48153
369-B	-159.964	-1.79457	20.6642	29.0267	-131.245	-2290.94	-83.5432	13.3812	42.197	9.17973	-0.95049	-1.60232		2.42134	-0.00266	0.14955	2.3912	-9.07	0.49833	0.16907		1.37434		1.1466		0.24165					-0.85395	-1.57554
371-B	-20.073	-14.2841	45.7207	38.4067	139.785	3414.35	141.358	101.416	70.5774		-0.04373	1.00125		-0.09748	0.30325	0.43148	0.16211	-3.57	-0.52283	-0.80931	-0.02613	2.10677	-1.1857	-0.69131	-1.02147	-0.92365					2.45011	0.00043
373-B	-56.9058	15.35	25.2637	-39.3278	64.2199	-1362.69	-91.1671	-2.14157	26.8482	-9.1081		-1.0928		0.92199	0.80295	-0.31088	1.89284	-8.81	0.25769		0.86652	-0.30207	0.73149	1.7347	2.02361	2.16623					2.96077	2.32002
375-B	52.6372	-6.01257	-31.0368	24.2076		-4209.56	286.887	-31.6766	-61.4048	0.9613	-1.10381	-1.53574		2.40875	0.1385	-0.38157	-0.35277	19.29	0.63851	-0.64362	0.42053	0.8961	2.78737	-0.47379							0.47981	4.40873
377-B	70.2504	-43.2045	-8.61503	-46.4281		6885.57	-325.69	-57.3466	43.1739	1.21957		0.4938		1.2963	0.40759	-0.45143	5.30265	16.86	-0.20967	-0.54824	-0.3151	1.50295		0.76911		-1.09004					1.12661	1.30781
379-B	35.5737	26.9181	30.2346	40.4018	-127.812	3314.93	158.121	-57.6322	-33.3867	0.71752		-0.20442		-1.43513		-0.32998	-0.85302	-5.62	0.36922	-0.01025	1.29482	-2.39223	-0.17397	0.73097		0.61014					-2.92945	-0.12139
381-B	-148.861	-4.45722	32.7785	-11.4316	164.79	-2898.19	-172.049	-48.8804	-59.8262	-0.79248	0.28984	0.19245	-0.13908	8.65708	-0.10792	0.7717	-0.10172	22.18	-0.12511	0.56967	1.21113	1.05974	1.69771	0.41242	1.17778	-1.85876					-1.04504	0.02127
383-B	-30.5877	4.87998	51.063	-6.39466		-614.301	-309.227	-26.9091	161.124	-1.05295	-0.44152	0.71547		-1.12009	-0.0322	-0.42406	-0.01242	-7.76	-0.69622	0.47904	-0.08622	0.32179	-0.40936	2.42213	-1.22746	0.78558					1.30914	-1.38222
385-B	-2.71167		24.6255	69.2987		-5125.25	-242.163	-90.6692	-19.2884	2.33885				1.58751	0.24815	-0.54615	-2.49114	39.88	2.12084	2.05238	2.00557	-3.01539		-2.12549		0.52363					3.45939	-2.74894
387-B	-24.3726	54.2368	66.2895	38.6856		-6945.53	-28.98	39.5416	-271.309	-4.15917		0.46281		2.19672	-0.17236	-0.04192		22.2	-0.07611	0.11447	-0.27325		0.03409	0.07224	2.5759	-0.69782					-2.01497	0.25777
389-B	54.0439	-11.5091	-19.409	80.4264		-2988.99	993.817	49.103		-1.66223				1.45657	0.69174	0.65369	-1.98154	31.14	-0.49724	0.3981	0.90912	0.49945	-0.03781	-4.12304	0.47496	2.3514					1.34619	-2.05391
391-B	93.0268	0.34963	34.1544	63.2402		294.927	-14.0353	-19.4123	-30.01	1.33079		-0.10029		1.73182	-0.02798	-0.16319	1.99058	5.41	-0.00081		-0.21335		-0.51884	0.52205		-0.09103					0.73583	-2.72267
393-B	28.2235		34.1492	11.4387		-1371.02	-228.49	-37.2902	19.6554	10.4985		-1.50684	-0.11809	0.09217	-0.26577		-2.61326	22.02	0.05537		0.49178	-1.88411	3.3263	0.709	-0.457						5.95781	0.8233
395-B	53.6516	70.7349	55.9562	-8.01211		-1117.33	56.4186	-68.2541	52.3406	6.60916	-0.5102	-0.65181		0.40141	-0.23954	-0.05669	4.63019	45.7		0.00966	2.24457	-0.34206	-1.64355	1.11823	0.38622	-1.02857					1.24428	1.86444
397-B	25.3582	11.9949	18.9371	52.2246	34.8269	446.203	-173.718	-8.88063		3.55932	2.79811	-0.3208		0.96061	-0.80918	0.52545	2.60024	-17.22	-0.0541	-0.91553	-0.59271	2.35572	-3.80264	4.47844	0.50722	1.57794					0.88538	1.5258
399-B	-58.9318	13.5545	86.9399	12.1073		178.587	22.1456	3.81989	-369.995	6.7108	-0.96068	-1.71396	-0.32616	3.25216		-0.20214	0.13557	-48.84	1.7204	0.30805	2.33666	-2.06233	0.21901	-5.96192	-0.21582	-1.0517					4.59431	0.3161
401-B	24.7167	50.6215	23.6934	-34.738		-855.772	107.108	-23.9818	-32.1714	-11.8246	0.44601	-0.60735		-1.571		-1.53188	-0.55687	-9.19	0.54265		0.729	1.45131	2.97353	0.68028		0.71869					2.41824	-0.58243
403-B	-2.62629	-30.5912	3.33736	-29.8199	45.5482	647.056	-265.936	-12.0457	-171.311	-3.91734	-0.14518			1.72193	0.51894	1.44051	-4.98356	-18.51	1.18149		1.38817	-0.16631	-3.55143		0.67967	1.86227					0.37847	1.21237
405-B	60.815	83.4408	-78.8532	-79.0532	-32.1269	-2520.39	-129.386	0.7296	398.034	-2.23032		-0.8849	1.14406	-0.33741	0.31183	0.89015	-5.54679	-6.27		1.15557	0.94205	-0.79365	-0.37276	-0.98453	0.03194	-0.46504					1.20093	-4.89171
407-B	28.3284	-33.5518	-43.4771	79.1443		349.532	92.6595	-12.7978	202.763	5.22705		0.20781		-1.47827		-0.55269	-0.10536	22.18	0.74427		1.13084	0.0654	-1.57766	1.37226	0.86813	1.99197					-1.78165	0.98059
409-B	125.277	21.0911	-15.1612	-30.9926	-8.64333	-1489.76	-73.1618	46.7459	-13.3582	0.09424	-1.96024	0.41028		1.33115	0.78748	0.22324	-1.49529	-13.21	-0.45282	0.44101	0.4163	-1.39647	0.12268	3.67777	-0.04231	3.76435					1.10119	-4.08747
411-B	43.299	-13.3367	25.5979	56.3779	127.366	-5605.53	33.8809	-4.80765	5.11838	1.87406		0.27521		1.50936	-0.20498	-0.30844	2.03165	16.56	0.89328		-1.23771	1.86104		-0.96438	0.46573	-0.25785					-3.96899	-4.40733
413-B	-86.6012	-63.2714	6.89658	-3.79564	79.6611	3039	-62.5895	50.6769	5.60581		1.48848	1.38804	0.21229	2.28226		0.22382		1.03	0.41905	-0.21537	1.72037	2.52847	-1.51923	2.06077	-0.03031	0.34247					0.85982	3.72638
415-B	-130.982	33.9839	44.7471	14.7684	174.319	-8447.16	140.957	-61.011	29.6561	3.47061	0.99636	0.68631		0.37438	-0.18102	-0.64042	0.47564	27.53	-0.36678		-1.11804	-1.47481		-0.74099	0.51992	0.11663					-3.8291	2.1158
417-6B 209-1	-13.8582		-37.8398	-33.4208	6.91326	-2287.32	-340.365		46.7928	-4.18058	-0.17524	-3.41154	-0.18894		0.3618		1.74764	-8.68		-0.21332	-0.82024	-0.08156	-2.20391	-0.88084	-0.88688	0.8588					1.60229	-0.1796
