# Supplementary material for: Statistical resolutions for large variabilities in hair mineral analysis
Source: PLoS One. 2018 Dec 26;13(12):e0208816. doi: 10.1371/journal.pone.0208816 (PMC6306225; doi:10.1371/journal.pone.0208816)
Supplement: S3 Dataset — (XLSX) [file pone.0208816.s009.xlsx]

## Sheet: OriginalData
ID	Location	Na	Mg	Al	Si	P	S	Cl	K	Ca	Ti	V	Cr	Mn	Fe	Co	Ni	Cu	Zn	Ga	Ge	As	Se	Br	Rb	Sr	Y	Zr	Nb	Mo	Pd	Ag	Cd	In	Sn	Sb	Te	I	Cs	Ba	Ce	W	Pt	Au	Hg	Pb
1-6B	1	210.671			82.4933	80.3811	45097.9	2558.96	1507.22	523.829	19.9599		17.3375	0.37352	70.9684	3.45351	4.31808	15.3435	100.17	0.62176		0.24776	0.90002	9.02777	5.89117	0.98973	1.13657			3.24969															3.05043	6.49204
2-6B	2	276.136	44.4763		97.1212		45818.2	2667.76	1633.92	462.304	17.0975		17.3589	2.719	73.6259	3.95523	5.34301	14.4474	87.25			0.09728		5.92511	1.00144	1.27538		1.95124	2.00266	1.54061															2.53283	4.12635
3-6B	1	47.4825			64.8852	22.892	38600.4	28.8971	106.782	792.874	10.03		11.2598	1.10548	47.6335	3.3943	3.13848	12.324	229.82	0.32989		0.43757	0.67459	2.76074	0.47516	3.25657		1.24014		1.75352															1.48111	0.38497
4-6B	2	103.043	34.3954		94.7637		37801.5		100.38	975.163	19.2867	0.7922	8.64486	1.08608	36.947	2.39021	2.90552	12.8722	203.39				0.2393	4.26788	0.17396	4.66002	0.30301		0.5576	1.13072															3.33962	1.71383
5-6B	1	87.4138			220.269	5.50588	41631	17.5228	63.7706	1710.4	9.60702		8.4794	1.29564	48.2511	1.63204	2.57061	26.7486	174.1			1.7534	0.71377	1.93074	0.42086	7.45233	0.0812	0.51583	0.54306	2.62465															2.97985	3.24416
6-6B	2	65.1601	40.9395		192.383		40849.7	84.6601	65.2231	1785.81	18.1369		7.03159	0.41393	45.5253	1.47286	2.10797	25.7699	170.53			0.08573	0.86164	3.8035		7.00583	0			1.24262															0.72971	7.72401
7-6B	1	426.655		0.17162	138.508	87.6117	42487.1	2729.04	1261.66	369.24	99.7224		10.7123	0.30167	50.6574	2.45101	2.93297	9.01077	86.06	0.16868		0.04025	1.13007	19.1135		0.09604	0		0.04265	1.32926															1.76992	6.85539
8-6B	2	265.956			84.9412	76.3948	38604.3	2752.21	983.881	268.16	34.5151		12.9779	2.03182	51.5935	3.29726	2.53401	9.55864	118.9			0.58034	0.74343	19.0017	2.72089	0.07304	0.52494	2.39046	0.52465	2.00893															2.42627	3.11029
9-6B	1	101.594	5.62082		119.496		43718.8	590.767	277.378	1175.34	11.6974		11.7471	0.06436	65.6218	2.45777	2.3689	29.1004	196.03			1.81578	0.40957	26.5193	0.21629	9.44906	0.04173	0.88304		5.8069															2.45144	2.65658
10-6B	2	113.761			73.2079	49.0782	44680.3	812.58	422.703	862.048	8.83045		8.08148	1.09632	43.7758	3.07974	2.51212	26.6112	178.26			0.35417	0.90594	19.7818	3.80345	4.33256	0.73379			0.54187															2.6314	6.51305
11-6B	1	93.5642			84.3813	126.128	43125.9	1182.8	257.358	440.854	25.2114		14.2432	2.63517	63.6524	3.69602	2.44983	17.5048	110.51				1.62844	14.3891	2.14271	0.42814	0.41339			3.53075															0.27235	0.5454
12-6B	2	247.495			123.528	55.8569	44929.2	2015.78	495.832	499.059	19.9014		10.7921	0.75329	49.0348	2.90263	3.21109	17.9266	100.83				0.20658	14.831	0.50877	1.20683	0.09816			6.59826															2.10503	0.37264
13-6B	1	42.7869			78.4611	224.274	43760.3	2353.77	206.985	513.278	21.59		17.5534	3.19298	101.481	5.55962	3.79463	9.83323	121.61				0.04748	13.1162		0.60093	0		0.56102	5.52183															0.7657	1.30729
14-6B	2	116.07			18.7398		42624.9	2936.04	451.126	275.735	17.528		16.3489	2.57096	77.6209	4.24575	4.01654	13.1341	119.79	0.14633		0.35798	0.36872	14.2449		0.2193	0		1.34024	4.30681															4.55093	4.03848
15-6B	1	81.9137	8.27053	62.1014	47.1231	102.511	38228.6	601.534	363.535	1467.71	19.2847		12.8296	0.70774	63.2808	3.58539	5.85784	17.9078	245.08			0.3041	0.53318	8.3212	3.81703	5.13096	0.73641		0.71811	9.10549															2.61275	3.66032
16-6B	2	166.584		48.0145	70.2049	4.24805	37425.4	575.193	426.676	1705.01	21.7743	0.43749	11.2356	0.16036	58.5353	3.5748	8.04627	20.4025	243.6			0.04176	0.47177	10.2457	1.95796	4.58055	0.37774	1.02616	0.82908	1.42751															1.52323	6.30964
17-6B	1	5.63385		44.941	127.611	63.1993	43956.1	471.863	234.082	742.118	45.3307	2.12384	11.6312	0.37398	60.8155	3.58395	2.12231	11.7664	200.01				2.05306	12.8599	0.31872	0.59906	0.06149			3.5201															2.09438	0.57532
18-6B	2	67.6469			97.6051	125.992	40017.6	499.03	176.41	873.804	7.83637		6.46789	0.9367	31.7226	2.32279	2.36358	13.9641	211.73				0.12283	4.0347	0.42828	4.60312		0.63597	0.63156	1.42496															5.30913	2.69676
19-6B	1	51.0353	11.0003	3.8252	75.0398	60.9928	38416.4	127.08	80.5653	1210.57	45.5048		7.41983	0.74581	38.824	2.14357	2.21529	25.6824	204.93				0.2502	11.6166	1.31671	6.00455	0.25403			4.32976															3.72601	3.28107
20-6B	2	52.878	4.57271		90.4939	49.8199	43750	237.271	86.251	1341.39	9.15489		6.72153	0.01306	39.9175	2.1575	2.1261	23.3235	224.13			1.4103	1.19307	10.3173	0.43511	3.98724	0.08395	4.12199		2.14195																2.56037
21-6B	1	158.051	41.5225		407.461	104.284	38491.3	197.024	160.595	1984.36	11.822		5.58821	0.91067	38.2396	1.69033	3.17252	15.8285	240.85				0.29874	5.15147	0.77039	7.52225	0.41401		0.54059	4.51495															1.72545	1.7919
22-6B	2	133.794	19.6945		322.096	72.0255	40931.8	346.744	214.814	2066.72	12.0262		5.3943	1.39288	35.2677	1.78269	2.20607	14.6896	220.25	0.01213		0.49879	0.58422	6.67778	3.58914	6.58186	0.69244		1.23168	1.64487															1.67787	1.09956
23-6B	1	52.9102	33.9253		102.512		39939.7	96.4018	92.7458	1303.73	15.4568		7.98433	1.00554	41.2659	1.3528	1.83484	21.1029	191.31				1.45125	9.20677	0.6183	6.46137	0.11929	1.96861		2.58833															1.4839	4.08512
24-6B	2	85.5334	14.124		91.9522	2.15525	44721.9	189.292	144.456	1121.8	18.726		7.15398	0.42	33.4355	1.5124	1.72664	18.8131	189.72	0.01437				14.2861		3.04605	0		0.56035	1.76802															0.57072	1.72481
25-6B	1	102.336	18.2294	25.7643	119.974		36615	120.849	76.9727	1255.25	114.249	0.12301	6.74523	0.74027	35.9857	1.44151	2.28073	21.7176	192.77				0.45092	36.2767		4.42173	0	0.15675	0.67491	1.59739															3.89551	0.64782
26-6B	2	72.8235	51.9905		89.8852		39115.2	263.906	106.439	1405.23	7.02128	0.01746	6.87547	1.01117	39.2311	1.59223	2.17968	24.111	224.94				0.62926	9.69845		5.87525	0	1.2646		1.05955															1.31602	1.1339
27-6B	1	152.388	86.6164		405.496		35158.5	277.369	163.615	2440.79	11.0487	0.80022	7.38307	0.86451	41.6701	1.77189	3.41572	18.1363	280.31				0.81472	5.29464	1.0778	9.00861	0.20794		1.84996	3.79038															0.02979	1.40291
28-6B	2	118.708	10.2081		374.152	9.24282	37400.5	369.552	168.976	2402.64	8.21898	0.44172	6.48234	0.43223	36.0735	0.93307	1.9104	16.6611	232.12				0.64378	6.50104		10.0775	0			0.91412															0.33654	0.83767
29-6B	1	56.6412	29.6031		64.2043		36321.6	123.715	102.279	1310.02	13.9839		7.86061	0.90936	41.2043	1.44507	3.27966	21.9593	196.33				0.41418	8.62535	0.0638	5.37833	0.01231	6.36577	1.08913	3.03331															2.89781	3.35707
30-6B	2	94.6012	16.6224		126.246	29.5401	35789.2	234.301	123.558	1099.79	15.2007		7.45566	1.07586	32.6955	1.09593	2.2375	18.6121	194.77			1.36341	1.12753	13.6663	5.84094	3.51154	1.12688	0.41656		4.18672															2.4366	1.10345
31-6B	1	68.9911			155.544		36913.3	473.068	362.625	385.577	11.5702		34.7156	2.91913	123.701	9.55656	8.21821	46.1699	215.8	0.46687		0.39687	2.12747	5.34109	1.75748	1.24575	0.07336			14.7572															0.71939	3.81293
32-6B	2	27.2291			102.522	20.156	46027.7	680.738	423.794	426.321	21.5631		18.3719	2.16242	76.565	4.96535	4.84317	47.7189	228.12	0.72845			1.35999	7.33758	1.09496	0.4226	0.47016	1.08062		0.78127																1.74883
33-6B	1	101.779	69.9905		108.529	69.7746	40571.4	86.7244	199.725	1593.17	19.5802		9.9286	0.94901	43.1397	2.56564	2.89797	12.2692	254.92				0.53199	8.4435	0.05331	3.91073		8.43886		4.09667															1.74621	1.53488
34-6B	2	182.183	63.6353		68.6677	3.24792	42831.2	65.5322	226.873	2003.29	18.5908		11.6288	0.94282	45.3618	2.47859	2.62133	12.7829	252.52				0.26578	16.2074	4.43806	6.48581	0.85622			5.13884															2.36239	0.5192
35-6B	1	55.9026			78.8277		41387.3	643.846	94.4993	963.451	15.0417		9.68269	0.05036	38.4755	2.24522	3.1313	14.4575	228.04				0.83382	11.3598		2.89533	0		0.54751	2.72848															6.17257	1.97421
36-6B	2	101.696			73.1696	31.8751	41883.6	469.806	155.679	1135.41	9.27901		10.4189	0.24616	42.4278	2.57438	2.12798	13.849	221.34				0.26882	6.76118	0.3899	3.64443	0.07522		0.21949	1.9308															4.02925	2.26299
37-6B	1	146.226			393.289	86.4042	45971.7	320.944	184.98	884.946	15.5547	0.08351	5.62019	0.55904	38.0911	1.96796	1.32049	10.3534	188.52			0.74661	0.6565	3.20544	4.27198	6.03394			1.66041	3.53511															1.21671	1.51578
38-6B	2	156.642			456.906	67.4185	43388.2	979.892	178.041	949.313	12.8148		12.0346	0.27703	53.8939	3.26744	2.62061	10.9494	184.51				0.34795	6.53883	0.50336	3.97343	0.09711	0.1469	0.54507	5.99261															2.85319	0.41179
39-6B	1	89.3943	4.29242	38.6396	79.7722	231.133	39125.9	490.974	204.898	948.741	12.4967		10.2943	0.40857	47.5202	3.35151	2.92069	13.4084	226.23			0.47107	1.24063	4.90778	0.2963	3.05254	0.05716	0.34156	0.12197	6.6079															4.68057	0.86714
40-6B	2	88.9958		27.2418	122.443	111.115	41736.9	438.532	231.761	1002.22	11.0817	0.73782	10.5255	0.27315	51.0195	3.03972	3.51245	14.5027	227.83							2.31079			1.48518	2.83381															4.45326	0.17329
41-6B	1	73.7656			146.452	22.7482	44345.5	255.713	114.23	1269.93	15.2685		6.3254	0.32469	34.2011	1.05105	1.47591	11.3338	189.47				0.64078	6.20646	1.73304	6.30501				4.28498															2.64497	2.29288
42-6B	2	135.654			77.5281	76.4422	36881.9	282.825	75.5915	1439.66	14.1988		7.54406	0.11856	36.9562	1.49322	1.53621	11.5386	189.14				0.23071	5.32446		9.56934	0	4.83309	1.61978	0.92093															2.58589	0.07198
43-6B	1	281.124	55.7767	43.6431	55.038	87.5465	36326.7	2705.92	719.485	878.062	10.268	0.1357	13.3481	1.02885	61.2995	3.64589	4.24481	17.4222	203.91			0.29349	0.91912	6.72429	1.34854	3.66855			0.71559	1.56745															3.05553	1.99129
44-6B	2	275.366	13.3932	68.5016	131.717	99.8323	35995.9	1696.61	341.581	924.178	16.654	0.5968	26.713	0.45685	95.3229	7.26559	6.45931	20.0743	238.62			0.10379	0.79445	6.16526	0.54555	2.62838			1.19838	6.75693															4.1872	3.45712
45-6B	1	48.1586		116.937	2.1498	39.2616	37810.6	313.645	456.765	983.843	23.0284		25.7441	3.63846	93.0906	6.51538	5.88916	16.6409	207.71	0.41033		2.88297	0.44255	1.66013	0.32319	6.83298			2.62309	12.0283															0.79771	1.80104
46-6B	2	38.9078	13.7085	56.8503	112.641	52.6804	39548.7	312.632	207.959	1165.44	29.7557		14.5749	0.85883	64.535	2.75303	3.14334	16.8442	204.87				1.04622	4.18468		5.632	0		0.24283	1.92045															3.01832	2.59521
47-6B	1		110.798	163.797	107.611	195.671	37632.6	202.901	297.226	1790.65	59.804		37.7249	6.83329	139.237	8.34882	12.1035	24.3961	255.08			2.99658		30.835		1.81582	0		2.52926	4.45956															2.63348	2.9178
48-6B	2	82.5535	195.711	40.8613	102.875	160.331	34510.4	96.9172	195.62	1919.12	24.7373		20.5867	1.71501	94.3303	4.63984	5.96482	20.56	294.29				0.86069	17.2682	3.54277	12.5727	0.6835	0.31221	0.74583	9.45412																6.29943
49-6B	1	400.996	30.5278		163.168		34488.7	4295.63	528.351	532.06	121.159		16.1207	3.75175	76.7166	3.3963	3.41959	10.0924	129.39				0.52752	63.6463		3.50047	0	2.51781	0.91552	7.25026																3.96949
50-6B	2	494.122			146.018		45281.1	5341.79	725.861	653.338	32.865		18.3519	0.7668	80.268	2.70394	2.88023	14.2268	114.26				2.39041	35.5398	2.31642	3.14975	0.4469		1.00091	5.54363															7.23176	9.60305
51-6B	1			3.1235	79.7199	115.473	45365.4	1667.06	168.264	600.083	16.7057		9.9946	0.15872	51.2082	2.57346	1.84002	37.0825	189.46			0.01706	1.77076	8.01585	0.41364	2.28014	0.0798			3.59751															4.61381	5.0918
52-6B	2		1.6495	63.8151	24.3302	37.7078	49299.4	1293.56	129.533	720.156	11.0865		13.5939	0.29257	57.4132	2.6673	2.75088	31.8737	171.56			0.61612	0.30497	7.008	0.56116	0.73436	0.10826		0.10341	8.53537															4.12581	0.59764
53-6B	1			89.0248	69.1163		46485.2	254.5	255.486	960.028	10.779	1.96993	15.4094	1.29106	56.6381	3.6984	3.66094	16.87	160.9				0.70453	5.18145	5.6275	2.92935	1.0857		0.56725	6.13081															4.24041	3.10345
54-6B	2	92.6278		20.7674	155.571	87.139	46015.7	408.775	263.149	1013.13	17.77		8.66838	0.81369	40.4647	1.88631	2.63241	17.9369	162.96				0.04623	5.0398	1.02435	2.58054	0.19762	1.09438	0.23618	0.53845															2.8317	0.29285
55-6B	1				154.473	88.8706	43508.9	391.131	102.594	1314.29	23.0167		9.51208	0.79832	49.9921	1.84239	3.28675	19.5158	271.99	0.10689			1.06595	10.2118		5.84316	0			1.7762															1.00614	2.96436
56-6B	2	23.6712		1.76061	174.914	8.49116	39037.1	301.487	71.0602	1678.65	25.8485		7.21651	0.69522	56.2674	1.73077	2.46831	22.4481	311.81				0.66491	13.0231	0.54928	10.2855	0.10597			2.98223															3.07384	2.62592
57-6B	1	118.654			77.5574		46361.2	191.525	367.056	1108.24	14.4184		9.37791	0.98549	39.3943	2.31116	2.00101	44.4114	213.94				0.22005	2.441	0.51559	4.86072	0.09947		0.02483	3.21688															6.70263	5.11642
58-6B	2	147.047			82.8715		44736.7	187.664	378.169	937.336	16.0528		7.159	0.94179	34.4725	2.20818	2.38029	43.687	204.17				0.24703	4.47415		4.38286	0			4.35829															3.69222	2.63152
59-6B	1	114.06			118.856		47293.2	258.63	249.07	886.171	27.1106		14.1797	0.24081	58.9941	4.16395	3.61824	8.64832	183.08			0.17672		11.1517		4.1719	0			3.70943															2.54121	2.00549
60-6B	2	122.402			82.8992	43.8246	43839	1085.59	228.114	478.645	14.9487		13.7804	2.10132	49.8164	3.21406	2.46746	10.5481	228.2				0.3479	7.05957	3.00183	2.40729	0.57914			5.20071															6.25469	1.53486
61-6B	1	324.777	30.0118	84.8905	113.694		42792.1	1155.75	516.755	768.718	43.5236	0.40891	10.4327	0.17606	98.1176	3.75888	4.2077	16.1474	258.03			1.90136	0.85943	5.21312	1.71442	3.11015	0.33076			1.91386																2.90243
62-6B	2	124.142		48.4179	136.108		44828.4	1262.78	504.167	922.85	28.0099		10.0879	0.88868	63.1048	3.24959	7.11971	15.8072	259.66			0.49253	2.50964	8.2502	0.125	7.70018			0.05582	2.48028															5.70986	7.74312
63-6B	1	64.7852	8.19928		186.769		46882.9	142.628	137.433	1435.88	17.7976		7.68073	0.93319	43.2158	2.26683	2.76672	83.4772	246.68			0.56115		5.94842		7.32339	0	2.08133		2.90214		104.441													3.35844	2.41235
64-6B	2	106.039	18.8891	33.8936	176.773	93.6564	39207.3	322.245	284.286	1194.33	15.7799	0.14512	8.6628	1.16652	44.753	2.58092	2.48035	59.3227	233.43			0.0014	0.17639	5.32229		7.00518	0		0.09916	4.92721		108.181													4.47296	2.84523
65-6B	1	42.7148		64.5622	108.414	163.612	41961.1	451.709	404.069	655.717	10.4394		9.69597	1.52106	44.9786	2.06733	1.92853	25.1078	124.85			1.15333	1.27869	18.035		2.84766	0	0.17289	0.16513	6.68249															4.54549	0.17743
66-6B	2	50.0373			101.419	87.6724	40294.4	636.373	445.228	537.051	19.8063		8.87427	0.33145	47.4224	1.78968	3.08924	21.9617	135.16				0.55016	14.3109		2.07627	0			4.3528															3.1259	2.25443
67-6B	1	89.8063		67.7015	111.006		40845.3	2231.57	295.366	431.637	24.0312		6.22545	0.14583	37.6555	1.76615	1.60075	12.1593	178.43				0.65643	11.8225		0.45276	0	1.60279		0.73986															7.13689	1.66378
68-6B	2	21.5704		35.8337	67.8782	23.0602	42258.4	2664.63	292.74	549.078	29.5955		6.32749	0.86965	51.4612	1.28428	1.69902	13.0121	194.13					13.9773	4.37077	1.72392	0.84324			3.18971															6.60392	1.47571
69-6B	1	171.996	29.3622	117.61	28.4642		38754.9	1271.84	450.39	283.81	15.481		9.01421	0.10178	50.1229	1.57524	3.89054	15.9914	153.29			1.0055		18.3976	1.86709	0.61535	0.36021	0.01166	0.25986	3.30805															2.19353	1.00047
70-6B	2	134.146		105.469	88.1169		44567.5	1747.93	440.704	273.208	9.61993		9.09714	0.91688	46.9734	2.40046	3.69898	15.5938	131.099	0.27919		0.67552	0.57362	14.461		1.72284	0		0.1973	3.42343															3.61015	0.76571
71-6B	1			4.51758	57.9681	8.30005	45874.2	567.426	106.586	540.381	5.62354		12.0119	1.24334	55.7966	3.7455	4.3722	16.7639	192.26				0.34982	4.45557		1.88175	0			0.79552															4.42813	1.92117
72-6B	2	78.182			107.048	59.4246	44226.7	546.809	118.703	597.864	15.217		13.5863	2.19268	61.9658	3.74159	4.5345	20.3934	183.67			0.87014	1.50836	6.40136	0.28169	5.06353				5.04017															4.44742	1.04636
73-6B	1	122.597	2.19993	56.9166	103.348	38.3989	43569.5	574.123	530.614	1149.36	26.4296		7.92528	0.64587	50.5566	2.30727	3.85124	16.1411	207.79					4.36949	0.53375	5.34113	0.09161	1.62252		1.14565															3.00227	0.88118
74-6B	2	97.9254	22.6189	40.7115	91.0989	17.9749	40070.1	181.034	227.335	1166.54	37.3252		9.74071	0.72554	49.4745	2.82976	3.57891	15.6633	221.58			0.36368	1.95399	2.79532		5.34905	0		0.52475	2.42995															0.78488	3.81508
75-6B	1	94.6024		35.2831	150.749		38672.5	833.313	287.342	1400.79	26.9166		7.92366	1.00265	46.8827	2.8613	3.85937	20.1364	217.62				0.44222	22.2099	0.62098	4.8835	0.1198	3.10133	0.23957	4.52162															2.24133	3.00039
76-6B	2	202.099			115.6	41.3158	37650.4	1362.2	325.249	1284.24	8.72775		6.12447	0.2767	35.4239	0.8599	2.53799	20.0871	193.66			0.70568	0.33564	14.9627	0.94984	2.48689	0.18325		0.50306	5.8784															3.69558	2.59586
77-6B	1	202.483		0.55577	115.445	140.921	39287.7	1211.47	1123	374.046	13.0295		10.6211	1.1513	43.956	2.64194	2.17767	13.8686	68.5				0.03258	5.01306	0.98428	1.70058			0.39553	4.56099															2.99417	1.21191
78-6B	2	163.499			122.996		38801.8	927.072	592.11	389.586	19.9966		8.90357	0.93938	46.493	2.01088	2.7184	13.8634	97.07					5.88326	0.23126	1.85329	0.04606		1.03007	5.31506															2.09298	2.47703
79-6B	1	84.9848		10.8977	209.005		47290	1409.12	218.069	1071.06	46.2109		34.0026	4.84827	186.94	10.0289	13.3622	61.5415	2389.16			1.99179	2.61788	29.7821		9.08188	0	1.20849	8.18013	22.7288															19.7336	18.8574
80-6B	2	65.6611		5.53851	215.107	9.90477	43312.2	1329.68	293.289	883.182	13.9121		6.4449	0.25487	41.8845	1.81435	3.23521	12.0732	463.08				0.82127	8.84202	2.66927	2.78012	0.51498			2.82288															3.45127	3.48759
81-6B	1	126.52			104.918	61.8897	45919.2	777.69	454.939	957.82	24.3939		9.34665		50.8581	1.79456	2.09569	17.7056	156.71	0.46128			0.04497	7.49368		2.7805	0		0.09594	2.19529															1.03407	1.20729
82-6B	2	175.527	41.0941		84.2528		46915.6	915.218	505.614	974.101	15.6234		10.4899		49.3213	2.28936	2.68766	17.068	156.02				1.09606	8.48764		2.66787	0	2.07011	1.94099	3.06801															4.57437	2.56677
83-6B	1	59.0756	13.8958		79.9131		38991.4	162.871	101.637	1213.42	5.6874	2.03042	14.7192	1.34698	67.3554	4.40821	3.97037	34.2113	210					12.912	0.54098	4.15581	0.10437	6.78998	0.44178	7.90814															8.37448	3.68052
84-6B	2	52.3679			106.339	44.8393	40881.9	158.857	69.9727	1043.83	26.3081		11.4714	0.70216	62.0532	4.03018	3.63281	30.1975	182.11					17.8609		2.61122	0		0.69552	2.80669															5.75366	3.13924
85-6B	1	115.708			82.3706	204.329	47912.5	1987.64	783.465	681.751	7.78143		14.0926	1.01902	77.7942	4.93026	5.36318	12.493	65.71			2.02431	0.27749	7.54993	4.19953	0.25888	0.81021			6.5653															3.10293	0.00333
86-6B	2	164.845			136.166	30.3416	40451.8	1703.44	639.789	709.918	7.60714		10.2086	1.65339	57.4751	2.03019	5.74847	14.2072	75.0804			0.78777		9.13439	1.97368	1.55133	0.38078	0.6054	0.44955	3.83372															1.14571	2.96453
87-6B	1	181.277		64.8087			46992.6	2162.17	330.023	561.145	16.978		13.4688	0.28306	65.0627	4.26114	3.89547	12.0611	186.08				0.88804	7.70567	2.83422	2.21757	0.5468	0.5652		2.19645															4.06057	6.00909
88-6B	2	153.797		27.6101	66.5592	25.6254	46030.5	2728.59	372.36	504.276	3.86681		14.82	1.25496	68.8368	4.2785	4.7064	10.4284	169.81				0.28963	6.90074	6.46355	0.86101	1.247			12.2384															3.32309	5.41757
89-6B	1	27.3327		60.0104	137.451	41.5585	43329.8	94.5415	154.837	1302.53	20.8888		18.6795	0.71081	75.5525	6.34805	5.05762	12.3417	181.89			0.22721	0.12842	2.65496	0.91506	4.36378	0.17654		1.26748	4.59187															4.97836	5.74786
90-6B	2	74.5831			105.822		41777.4	216.948	143.718	1135.34	24.1275	0.03269	8.78316	0.29348	40.2195	2.20868	2.74506	11.7539	159.69				1.57295	5.38366	0.35211	3.64598	0	2.40011	0.54865	1.49553															4.62841	1.66519
91-6B	1	390.688			114.782	57.9917	44528.2	4166.88	1030	337.275	21.2544		6.92919	0.1379	44.6474	1.8946	3.15758	12.7748	102.25			2.30425	1.04663	9.7864	0.51166	0.54128			0.58325	2.00295															1.84782	4.1965
92-6B	2	312.12			41.3907		35790.6	3491.77	858.7	66.3104	5.96239		2.13894	0.27677	11.1385	0.5502	0.80415	3.13342	20.4512			0.18472	0.1942	3.53466		0.05185	0		0.01971	0.66067															0.51246	0.96344
93-6B	1	16.6137			51.0249	93.7153	45858.5	846.804	48.7848	354.845	15.2833		10.5603	0.73368	53.3743	3.23265	4.23397	14.7204	132.62			0.46983	0.09241	8.58334		2.17374	0	1.21449	0.52363	3.65237															5.47246	1.80146
94-6B	2	29.0766			70.4588		44929.3	584.089	73.4075	587.257	18.4633	0.89374	9.63422	1.28577	38.8499	1.54386	2.63188	16.25	155.32				0.91331	9.11809		1.59851	0			2.34532															6.53259	0.84972
95-6B	1	65.5127	2.17173		222.866		44468.8	384.142	137.956	485.901	19.2377		8.8509	0.97397	39.651	1.71079	1.55853	8.34064	209.14				0.25646	2.3711		0.93222	0			3.94773															2.34268	3.37984
96-6B	2	54.2853			164.984	18.6317	43094	278.761	129.323	531.505	21.2892		6.87492	0.76881	32.7333	1.78285	1.95329	9.30683	199.63				0.9247	6.13688		1.4771	0		0.18976	1.47329															0.65761	3.11576
97-6B	1	126.467	41.973		81.898		42608.8	282.86	358.433	1452.78	13.0316		8.26976	0.7272	43.1459	2.19924	2.02941	9.78585	200.88	0.48133			1.31953	6.58386	0.31732	5.2439	0.06122			1.97988																1.65846
98-6B	2	126.043	61.6019	32.9967	105.274		44871.6	272.823	376.293	2001.04	9.43018	0.34532	12.6806	0.65954	46.0051	1.16547	3.7641	8.51559	195.39				0.66089	11.4651	0.91936	8.04036	0.17737			3.79184															1.2639	5.16967
99-6B	1	202.817			98.5229	50.0148	46174.7	1094.8	786.741	402.048	28.7086		15.335	1.51225	68.6835	4.04277	2.70319	8.15091	559.84	0.84049		0.78401	0.8729	7.17045	3.88159	1.58533	0.74886		1.84774	10.12																8.25445
100-6B	2	225.895	8.90185		136.83		40211.6	1093.49	1064.3	418.644	24.1187		14.1017	1.37228	63.5005	4.02704	3.99549	8.51542	379.23	0.25378		1.75439	1.08003	3.65676	1.28418	0.0455			0.48591	9.51112																0.43303
101-6B	1	183.952	27.9273		223.245		38646.5	1241.53	301.016	304.71	15.1503		12.5419	0.0075	58.6553	2.5211	2.34297	13.4822	65.41			0.24301	0.33236	8.38858	1.37963		0.26617	1.77472		5.40631															2.04683	4.61348
102-6B	2	196.752			171.32	276.614	44499.5	1611.18	417.479	337.362	10.8526		11.5427	0.03033	49.1569	2.41499	3.21076	11.6925	66.73			1.20141		10.138	1.72713	0.65711	0.33321			3.71243																1.09157
103-6B	1	212.59	103.693	3.69274	133.747		43512	817.687	397.219	677.927	25.1477		15.6225	1.00189	68.8748	6.22654	4.0668	11.4024	183.89				0.52791	6.90585		1.34357	0	3.38656	0.65452	1.79556																5.80742
104-6B	2	75.6459			119.614	133.253	44547.2	646.759	270.166	658.12	14.9879		17.256	1.64997	76.2987	5.15926	4.8792	11.6062	161.97			0.60686		6.89511		2.11059	0			6.895															3.2505	8.93956
105-6B	1	373.134			185.633		39716.7	2944.38	967.79	390.554	31.4338	0.30898	14.9006	1.69939	54.9508	4.15023	3.67446	9.36127	152.52				0.28337	12.2476	1.18154	1.22109	0.1482		1.9859	7.95218															2.36992	6.06684
106-6B	2	355.563			115.403		41760.8	1895.82	361.748	336.729	5.82464		6.57539	0.53455	27.5522	1.58271	2.13512	4.89027	81.8378			0.69471	0.45419	2.30456	2.67796	0.23986	0.51665		0.16588	2.72538															0.10137	1.26118
107-6B	1	153.68	55.7884		460.847	131.542	44069.3	282.839	173.087	1389.84	6.33822		9.59833	1.29736	36.841	1.97979	2.40147	13.8091	164.58				0.34086	10.3838	4.50694	4.21542	0.86951		1.4399	3.64902															3.84197	2.96436
108-6B	2	185.703	18.3119		578.359	28.1079	48088.7	413.168	251.5	1533.61	7.34551	0.71852	9.10504	0.88329	38.7749	2.34769	1.81787	13.862	159.58				0.46781	15.1742	2.3855	3.4563	0.46023			5.59182															1.97866	2.10521
109-6B	1	85.382			95.3515		45896.8	381.053	113.539	1061.76	17.0047		13.8699	0.08519	57.9864	3.82862	3.58156	18.1955	201.63				0.75062	5.90823	0.12441	4.39253				1.74874															3.191	1.06233
110-6B	2	31.7338	7.56623		32.1642	45.9885	42102.2	498.688	96.053	842.567	22.0889	0.07659	13.7966	2.13151	58.703	3.31689	3.06341	18.4209	209.4			0.06068	0.92045	3.64149	0.49843	2.07884			0.81994	2.69081																5.70424
111-6B	1	106.821		142.577	114.875	0.77914	41542	402.91	217.562	480.997	73.2138		18.5759	2.73805	90.3805	7.11581	5.33652	11.6598	191.13			0.84385	0.36325	7.86271	2.47861	1.28027	0		0.38196	3.2769															3.14884	0.30465
112-6B	2	135.506		104.56	160.87	143.665	46960.4	521.57	221.342	464.623	53.5298		13.9374	0.62097	69.084	3.91103	4.10242	12.2065	204.88			0.93572		3.80235		0.86298	0		0.60307	8.06742															4.04327	3.48019
113-6B	1	81.2771		77.5516	271.791	74.4297	38791.5	708.882	127.864	422.854	23.2419		14.9704	2.28832	65.7866	5.04235	3.64891	10.4343	146.91					9.15258	2.17458	0.89803	0.41954		1.23301	3.43643															3.57634
114-6B	2	78.448		28.6309	314.168		42753.4	1232.91	175.145	445.445	18.1471		10.6544	1.44755	52.0746	3.68611	2.75415	10.409	126.55					10.4375		0.73054	0	1.80547	1.44395	5.34346															3.28748	2.39138
115-6B	1	163.673	24.3275	10.3914	162.626	133.415	49375.8	284.441	173.368	1442.66	13.7064		5.36725	0.40811	36.5682	2.51165	2.02688	18.3547	280.23			0.99413	0.72995	5.20011		6.81628	0			2.39202																0.18783
116-6B	2	91.9352	39.8915		103.07	24.8436	48376	171.652	223.908	1790.54	21.106		9.40397	1.63443	42.9305	1.71093	2.10954	20.353	281.42	0.78179		0.6104		6.50928		9.36631				4.4911																0.00602
117-6B	1	145.899	130.218	38.231	235.807	163.085	41251.8	184.102	85.4882	1420.39	9.08574		9.01907	1.45651	49.0848	3.09348	3.11748	45.5096	203.62			0.54301	0.5603	46.1229	0.74547	7.4559	0.14382			3.6526															1.01781	5.0696
118-6B	2	129.803	136.549	18.6803	176.176		36395	122.589	96.8702	1355.8	6.44596	0.3174	7.81561	0.25014	36.3454	2.80341	3.50181	45.9923	180.34			0.15586	0.17175	44.146		9.00604	0		0.27729	0.86734															1.6732	2.31247
119-6B	1	13.3459		35.6575	155.65		36071.1	1858.03	130.637	450.629	23.2437		12.2847	0.28926	58.1454	3.53579	4.02399	16.5633	78.15	0.58256				7.30838		2.6846	0			5.60315															0.96729	5.90934
120-6B	2	70.1668		22.2259	105.062	33.4382	33869.6	1868.72	132.333	387.871	36.5961		6.90799	0.3634	33.2503	1.70181	2.38689	16.8471	78.37			0.45228	0.82573	13.317		2.0243	0	0.58962	0.12338	1.74985															1.90587	7.46668
121-6B	1	186.081			153.24	67.7837	36523.7	991.845	372.303	1342.66	25.5825		10.077	1.03839	52.5268	2.37469	3.3541	18.1466	324.37			0.21728	0.962	24.2479		7.08428	0		0.70774	9.01921															2.11272	3.45538
122-6B	2	201.658	4.07616	2.33581	158.069	78.9366	35622.3	902.662	326.589	1411.41	27.3381		10.2772	1.1219	49.3269	2.58265	3.17239	18.5215	340.56				0.32921	22.2475	1.06148	8.3585	0.20479			4.10862															1.03727	0.98348
123-6B	1	352.612		33.1991	141.969	0.62373	36496.4	2243.72	769.222	591.174	32.8135		15.648	0.49505	63.9738	2.89775	4.25706	14.7874	176.23			1.9665	0.90975	14.0821	0.77548	0.73773				3.05244															1.28968	3.21675
124-6B	2	133.502			77.7011		34318.6	1957.36	638.78	373.846	8.50362		13.5361	0.27982	60.6437	3.90045	4.60941	13.4954	179.89			0.56829	0.09857	9.75124		2.61173	0	5.32634		2.20374																7.18831
125-6B	1			42.5718	102.428	270.248	40966.8		97.4044	1361.87	16.2627		7.07189	0.07306	33.7865	0.71358	1.82711	34.5711	202.71			1.07121	1.44245	1.17892	3.80847	5.27071		3.0019		0.59669															4.24921	2.24747
126-6B	2	93.2125	15.8354	1.52281	134.788	61.5212	42160.4	200.26	91.6425	1114.14	22.6797		4.70876	0.37597	27.9744	0.78359	1.63934	30.9701	190.03			0.18276	0.1743	3.85647		5.24983	0		0.7946	3.28061															4.0427	0.82903
127-6B	1		168.164	115.03	50.6614		43279.3	194.82	350.169	3393.17	5.19328		7.59054	0.42856	34.1793	1.6247	5.0176	116.378	216.09				0.35685	5.5511		19.6778		1.38094		1.61035															4.67456	1.48134
128-6B	2		19.4223	119.244	32.8936	290.773	40319.8	147.128	270.772	3820.57	14.0881	0.40625	9.90962	1.13817	43.2685	1.77329	5.35523	82.663	238.97			1.13551	0.75542	5.62224	1.37592	19.3415	0.26545	0.52643		4.73379															6.05196	0.13192
129-6B	1	398.332		249.053	272.153	142.26	44324.7	3202.64	1560.6	579.013	16.9641		14.408	2.81984	80.0883	2.14229	3.64431	27.9448	142.11			1.35603	0.03007	12.7341		1.41698	0			5.93662															1.27687	0.56171
130-6B	2	200.264			194.21	304.777	41903.7	2841.56	871.443	455.858	11.3982		8.51704	0.80428	56.9772	2.42394	2.05342	20.4019	125.278			0.70662	0.4925	13.0852	1.11196	1.17683	0.2839		0.08163	1.89207															1.7061	0.75737
131-6B	1	56.6157		54.6146	56.1435		35777.8	1705.53	326.991	1002.85	10.1104		12.5578	1.06726	66.4015	3.86477	4.34938	13.3409	226.65			0.05669	0.08295	16.5039		0.89144	0	3.91604	0.35048	3.56731															4.1624	24.4694
132-6B	2	271.099			118.749	65.1582	45593.9	4353.46	822.91	746.932	15.9633		9.50347	1.05384	45.3218	2.0989	2.8665	10.9804	228.07				0.7328	19.0634	0.30448	1.16483	0.05874		0.60046	3.4481															2.98188	7.03931
133-6B	1	105.278			179.579		40883.9	1941.41	155.213	474.831	16.632		7.73018	0.48584	34.4235	1.64304	1.99162	11.6191	119.57			0.30407	0.16719	12.6381		0.40099	0			2.53118															4.21891	1.02072
134-6B	2	82.1512			160.238	85.3638	54147.3	3058.52	264.05	451.672	4.43414		7.60403	0.52432	35.5591	1.89496	2.37808	11.2606	120.95					10.6533		1.37958	0	0.21696	0.8373	1.94238															4.8279
135-6B	1	72.1421		2.02886	155.393	144.845	39622.6	277.61	132.257	1143.91	15.4835		7.63548	0.95603	39.3642	2.26223	1.93166	24.0266	186.46				0.96578	34.9453	1.09843	5.56417	0.21192			2.69046															1.673	2.95605
136-6B	2	20.1004		40.8715	121.334	62.8463	41682.1	391.794	173.416	1422.99	13.0815	1.13646	7.48239	0.77228	34.7062	1.32011	2.08936	28.1278	176.04				0.65158	43.0078	2.32829	7.1543	0.44919	1.46124		2.43049															0.68478	7.54098
137-6B	1	49.9902		63.4419	151.388	113.6	40190.6	827.744	193.386	1443.1	15.6145		10.7559	0.36897	52.1326	3.5204	2.9817	19.4983	199.73				0.99918	7.60676		6.55647	0	2.05817	0.81321	2.9557															1.35464	0.13098
138-6B	2	56.4312			101.867	67.7388	34541.1	853.325	109.648	1649.61	18.1957		9.63238	0.31422	45.3244	2.11857	2.72735	19.826	224.32			0.3885	0.43693	11.9509	1.67587	11.049	0.32332	1.9088	0.34122	3.87698															2.2023	1.59834
139-6B	1	42.8			177.514	162.368	32131.7	360.837	181.243	716.914	256.618	1.12045	6.85858	0.79408	35.1952	2.21299	1.66458	7.58117	131.74	0.3132			0.81844	23.7269	2.3324	4.89094	0.44998	4.02546		0.77445															3.36396	1.29409
140-6B	2	50.7273		31.7502	172.268		48144.1	599.678	171.845	1119.91	16.4878		10.8347	0.88633	47.6273	4.02646	3.75172	10.0735	170.43			0.97832	0.98281	3.21668	1.21355	7.42397				4.56879															3.94157	3.94342
141-6B	1	112.468			176.167	154.876	46513.9	3774.66	385.589	454.646	9.78398		8.06024	0.70177	53.0255	2.73934	2.77525	12.742	87.95	0.14451		0.03979	0.83664	16.3041		0.18652	0		0.2623	1.58809															2.1476	4.24742
142-6B	2	248.031	12.1015		130.428		42854.9	3771.85	298.894	431.168	10.7567		6.94254		49.6487	1.66981	1.45619	12.4411	86.0904					18.1471	1.88406	0.3215	0.36349	1.00881	0.04113	1.30967															1.60287	0.32956
143-6B	1	44.2897		19.9076	163.025	190.533	46099.1	695.597	240.805	1171.76	9.93936		13.6204	2.05097	61.2202	3.67869	4.69857	16.8334	167.67			0.54751	1.54036	2.71724	0.48224	6.80315	1.15093	2.5539		2.06186															2.88613	1.22062
144-6B	2	40.417	20.4034		274.428	57.4468	43136.2	367.087	89.8019	1207.99	6.51127		8.8331	1.08663	37.6984	0.96257	1.4488	13.659	197.85			0.34368	0.60429	3.56631	0.16218	4.27765	0.03129	1.24327		1.53292															1.66246	1.18593
145-6B	1	247.067			10.8347		45332.5	2786.8	1145.89	610.295	3.69661		13.3562	2.6798	62.4776	4.343	6.12178	19.292	226.56			2.37865	0.72626	8.79032	1.22792	0.59427		4.01709		5.28151															4.05882	6.01866
146-6B	2	35.9891			54.012	142.123	42516.2	2410.9	1034.59	595.562	9.70974		13.8857	2.01665	59.4683	2.66324	4.2489	14.3705	213.6				1.57468	10.3242		2.63267	0			2.55476															3.66121	2.76166
147-6B	1	98.8244	28.3598		270.363	14.9537	42269.3	564.769	187.166	1573.96	7.02997		7.5037	0.1941	46.0247	2.43823	3.32548	33.7405	158.01				0.53452	6.27403		10.6621	0			1.71676															2.24122	0.40435
148-6B	2	212.968			238.624		44133.7	1025.02	234.657	1301.02	4.86391		6.6343	0.79741	43.3514	1.29726	2.01462	24.1274	141.19				0.11134	14.4545	1.53939	9.45159				1.47355															2.16146	1.83317
149-6B	1	239.853			194.296	179.08	45958.7	963.333	231.068	1435.22	23.3004		7.25848	0.51849	46.0239	1.75001	2.57	23.0094	275.32	0.17994			0.26746	16.3685	2.01371	9.02661	0.3885	2.08676		0.59943															4.05244	1.20371
150-6B	2	216.849			129.09		40684	804.803	155.064	1608.25	21.2365		6.40407	0.95138	45.8039	2.47676	2.52039	22.1194	295.98			0.19022		17.2398		13.613	0			1.80298															4.82783	2.48025
151-6B	1	171.562	63.8461		128.612	42.9858	46863.9	339.515	189.046	930.633	18.2032		11.746	0.40167	49.5558	2.92753	3.45234	32.8909	246.61				0.06174	15.9761	4.83254	1.7786	0.93233	2.49197	0.60052	1.48467															1.28076	1.4577
152-6B	2	17.7499		17.3027	106.215	167.144	47504.1	573.648	211.515	840.827	19.8362	0.22275	12.0874	1.45271	53.8558	3.61014	3.42397	31.3673	225.81					15.4017	0.22452	2.55577	0.04332		0.67578	1.17691															1.67085	3.85689
153-6B	1	295.216			152.008	218.179	42559.8	4390.51	280.438	345.788	45.7295	1.00917	26.6888	1.61568	115.693	8.43454	5.59707	13.3662	240.28					25.8286		0.12732	0	1.92926		5.95171															2.73771	4.54393
154-6B	2	276.49			181.691	264.89	47833.2	5031.75	272.714	276.181	11.918		20.1823	1.78767	80.0298	5.18897	5.31968	20.9754	220.22	1.41747		0.35931	0.29671	20.0617	0.96981	0.55978	0.1871			8.23614															9.41393	0.85554
155-6B	1	281.682			182.392		31685.1	1471.95	342.176	447.602	11.5625		11.152	1.32708	58.2195	3.34646	3.63823	9.11162	145.82	0.36021				5.17262			0	1.45652		1.57388															2.24009	2.18344
156-6B	2	237.887	15.8597		165.158	120.447	32304.7	1786.09	272.302	465.842	7.77769		9.52821	1.10158	52.9977	3.14279	1.48949	10.9021	155.96	1.11493			0.42572	5.68647	1.53885	0.81809	0.46488	1.70831	0.57607	2.89725															3.47749	0.46103
157-6B	1		1.6097		268.296		45372.3	248.361	151.203	777.344	88.1156		8.49074	0.14675	52.0418	3.36002	2.63055	24.9721	151.42	1.11493				12.1892		4.64502	0		0.32294	1.99608															0.65006	4.4105
158-6B	2	89.4081			228.176	88.5541	42897.3	420.569	201.145	719.317	19.1467	0.83304	8.39345		48.2353	2.47578	4.17697	20.0671	152.93			0.81042	1.42615	4.42837		3.94087	0		0.49675	7.13362															3.62142	0.92725
159-6B	1	30.0348			245.136	102.327	42373.4	190.758	129.815	889.663	15.6869		10.4546	1.57974	54.6275	3.06909	3.18052	26.9307	132.16				0.18228	7.06731	2.53655	5.45578	0.48937			2.98895															0.96923	3.59285
160-6B	2	62.8022			168.808		46145.3	749.72	529.148	875.576	19.1317	0.33069	12.0436	1.98697	63.3589	3.80462	3.13373	30.6082	138.92				1.62094	11.4889		3.72913	0		0.24262	6.65465															5.40889	1.04856
161-6B	1	174.644	29.9878		119.062	39.6683	46416	922.043	788.419	841.394	8.52458		7.92222	1.10311	43.1002	2.44578	2.19929	20.7421	157.81			0.72165	1.58881	20.8053	1.04394	0.54383	0.2014			2.42941															3.51401	1.85102
162-6B	2	258.798			198.158	95.3811	49263.5	1361.97	811.179	839.302	10.1429		8.60412	0.77833	44.157	2.49021	1.70142	19.8939	136.2					17.4041	1.44477	1.85907	0.27874		0.21607	3.2991															3.90465	0.67334
163-6B	1	87.5647	1.03425		149.364		46651	750.973	91.1866	572.481	34.3331		7.73506	1.23111	42.4798	1.58621	1.08614	17.6255	187.92				0.95159	13.4549	0.84798	0.36004	0.1636		1.5292	2.31762															3.50182	0.32089
164-6B	2	101.284			88.8975		45086.1	1644.98	130.639	510.749	15.0566		7.68607	0.98843	43.1502	1.9131	1.89125	16.9215	182.45				0.42177	8.14411	1.86188	2.27895	0.35921	0.74092		0.40288															4.90478	2.20042
165-6B	1	302.811			88.8471	73.5384	43029.3	6588.13	1286.7	440.605	9.60542		11.4915	1.09941	55.0938	4.58677	3.83351	10.7297	156.79			1.23957	0.15113	21.5774	0.37849	0.81274		1.66773	2.00922	5.08811															4.32968	0.16266
166-6B	2	467.363			79.3042	9.31674	46434.5	8144.3	2222.4	513.651	11.6477		9.15323	1.39322	50.376	1.65242	1.85398	10.8517	138.63	0.212		1.54401		23.37		0.27996	0		1.11807	7.48551															3.86475	1.68333
167-6B	1	137.501			336.982		47226.8	1365.6	69.6928	535.163	8.69676		6.80414	0.45001	37.1896	1.48096	2.15543	14.4866	193.51				0.96921	6.0387		1.55885	0			3.98151															3.40353	3.12404
168-6B	2	160.904			364.427		45184.1	1075.5	156.342	627.371	14.265		9.32475	1.47926	41.0212	2.1456	2.31101	15.6033	196.74					11.3337	1.51435	2.85191	0.29216			2.02249															3.44979	3.63084
169-6B	1			70.3994	268.181		42211.2	480.791	101.693	682.946	15.2239		10.6605	0.19482	63.4606	3.2735	2.14567	26.6659	207.22					3.4517	3.4415	4.60366	0.66396	3.14687	0.2285	5.01383															1.96677	0.75896
170-6B	2	81.063		43.6113	360.694	303.535	46712.6	789.084	114.824	596.177	35.4333		12.9131	1.74735	67.7165	4.9457	2.88009	26.1476	212.67			0.54288	1.43031	9.41476	0.71068	1.7659		1.17405	0.22744	7.75695															3.42507	2.71758
171-6B	1			38.9723	215.675		37627.6	328.355	156.929	401.027	14.9596		12.9452	1.54339	58.8473	3.6744	4.03993	21.1271	108.6	0.52361				22.3564	1.77876	1.58299	0.34317			5.33223															3.59506	1.61278
172-6B	2	9.18408		32.7247	206.438		40116.5	1212.47	183.308	311.664	7.58467		12.0752	1.18463	55.2255	3.465	4.10012	18.3168	123.54				0.4331	16.4062	1.97251	0.3431	0.38055	1.26008	0.68672	5.56398															3.26582	1.20285
173-6B	1	104.015		11.1008	179.003	114.091	45966	1917.33	149.504	667.513	10.6829		12.4358	1.17687	60.2889	3.69941	2.98306	12.4941	199.35				0.17978	8.12226		3.81096	0	1.65787	0.96704	1.74632															4.75803	3.97874
174-6B	2	64.6923	3.26376		140.304		41472.4	852.762	88.262	953.633	15.1665		8.72503	0.23485	46.1758	2.51763	2.50249	13.5521	210.28	0.33303			0.64171	7.44654	1.75932	4.74032	0.33942			7.13708															3.98181	1.15314
175-6B	1	99.5214			258.285		48259.6	883.973	119.314	485.136	10.5996		10.361	0.56569	45.7067	2.86534	2.14351	12.9809	237.23			0.0243	0.083	6.8946	1.76931	2.91403	0.34135			5.73982															2.62776	0.84019
176-6B	2	40.1781		18.9981	249.313		46138.9	711.536	130.016	521.185	7.77237		12.3238	0.84444	53.1043	3.79176	2.11591	33.6238	205.23				0.35536	5.26241	0.32031	1.46415	0.77896	3.74648		1.33513															6.89875	1.61285
177-6B	1	102.912			187.809		40570.9	513.642	57.7142	602.755	10.5582		7.92509	0.00268	40.6514	2.64473	2.93774	13.7674	170.32				0.38037	4.47067		1.76186	0	1.69851		4.23549															4.10764	1.98343
178-6B	2	140.667			223.656		47559.1	581.624	105.939	762.831	12.7155		7.65501	0.80196	43.3923	2.30549	1.91143	14.0625	160.96				0.60655	3.04289	2.40029	3.0673	0																		2.97128	4.24153
179-6B	1	76.233			95.6638	48.0968	45228	1510.31	137.394	386.026	20.4442	0.15362	11.5669	1.64816	53.6331	2.15915	2.06091	15.7307	106.02				0.34487	10.5872	2.13902	0.48894	0.41268			2.7277															3.71564	4.1062
180-6B	2	4.87378			49.7613		43199.9	1321.39	95.9576	333.256	9.49477		10.3869	0.27874	50.2632	2.73381	2.16743	13.8726	88.05				0.20091	6.81144		2.58094	0			4.07554															3.5832	3.66828
181-6B	1	119.038	85.2613		202.337		35870.5	23.1247	112.582	1758.19	144.595		4.52008	0.47948	31.866	1.05366	2.53292	56.3078	441.38				0.39511	12.3115		12.7507	0		0.16611	5.76418															5.44631	3.27303
182-6B	2	93.4836	28.1535	20.6202	221.943		43285	78.9875	38.4399	1951.85	22.6478	0.25483	7.45	0.76579	42.138	1.6648	2.8219	60.1579	456.45				1.3684	2.64707	3.36222	12.0713	0			1.24434															3.76765
183-6B	1	67.4202			163.009	123.262	43643.7	2182.56	382.029	410.167	18.5839		16.2465	0.42143	67.6113	4.63925	4.50138	20.3883	111.85				1.831	12.1595		0.45557	0			10.6346															3.91537	1.62775
184-6B	2	145.982			160.818	43.07	46218.2	3005.86	769.689	424.019	17.1766		13.2231	1.8342	65.272	3.40492	2.84869	17.8178	96.81				0.06124	13.5948		0.31033	0		1.2083	4.22719															2.16574	3.5757
185-6B	1	84.0329			165.237		40683.1		130.009	516.226	15.7983		12.0219	0.99755	69.2111	4.55134	2.66477	9.37668	118.16	1.0769		0.94556	1.08316	1.69599		0.86518	0		0.32444	10.7212															4.72964	3.92865
186-6B	2	75.9511			164.04		39055	4.38217	120.193	535.054	15.7038		10.2329	0.93301	57.0032	2.9919	2.05975	8.50404	116.09			1.36192	1.14645	4.91016	0.01441	4.39925	0.17136	1.11233		3.82825															2.15051	0.31916
187-6B	1	265.273			134.049	70.9382	45518.1	1732.77	428.548	268.565	13.9384	1.13445	10.3056	1.23173	55.5688	2.11786	2.42298	12.8053	160.38					9.33445		1.08719	0			4.32864															2.89016	2.39167
188-6B	2	108.902			68.4506		43622.4	2046.02	357.888	281.201	10.9471		8.37387	0.87673	45.264	1.87863	1.76683	15.2594	165.58	0.6399			0.3433	11.1983		0.63565	0		0.51714	2.6964																4.76884
189-6B	1	71.1523			73.7806	7.94788	33327.8	2023.06	301.55	275.193	15.3677		7.53041	1.13767	43.0438	2.4964	1.82311	13.911	169.16					10.5846		0.35844	0	1.19067	0.32256	4.61402															1.85054	1.53126
190-6B	2	105.483			72.6904	18.0355	36219.2	1775.87	249.337	268.127	24.064	0.50756	17.6612	2.89253	73.4447	5.84031	3.29287	13.6885	155.82					12.8279		0.07059	0			8.58194															2.45491	2.58365
191-6B	1	26.8367			133.611	108.841	37324.1	686.34	206.019	741.427	25.3497		9.34165	0.2442	40.6943	2.0415	0.83613	12.5628	202.1				0.55394	6.59777	0.00623	3.98076	0.0012			1.72569															1.44046	2.39128
192-6B	2	33.4282			124.007		44620	305.976	156.191	895.712	15.9282		8.2824	0.71866	45.8965	2.72269	2.37634	14.2205	186.87					4.30937	0.72765	3.47876		0.54379	1.83895	2.53036															5.81122	3.16763
193-6B	1	59.3388	12.7604		117.833		32704.1	148.435	98.3826	697.776	130.349		7.80925	0.5042	41.3966	2.49572	2.36153	30.9356	97.6	0.11454				12.7202		4.59326	0	1.7159	1.26983	1.64284															3.16748	3.29515
194-6B	2	48.4873			108.762		40582.2	173.324	94.7511	895.959	6.53902		10.1847	0.39872	48.0555	2.93922	1.98463	39.0576	106.52			0.12054		3.60363	0.6557	4.59985	0.1265		0.13085	2.96808															4.1503	3.99891
195-6B	1	144.58	41.5119		134.535	26.4808	41579.5	191.309	110.228	945.809	11.9837		10.4979	0.45504	47.6344	1.97274	2.43071	39.0151	110.78			0.97576	1.08239	5.1526	0.02391	3.66182	0.33929		1.31676	3.22627															4.28214	2.79881
196-6B	2	25.6792	1.11546		153.151	3.41106	39870.3	244.785	57.1973	1198.19	17.5359		6.76801	0.45457	40.3036	2.21606	2.45377	27.522	238.01				0.12208	5.83957	0.44057	7.41438	0.085		0.06595	2.15934															5.68528	1.97013
197-6B	1	292.639			136.911		39730.7	1009.77	574.455	767.199	12.0313		5.58189	0.6713	27.1455	0.8903	1.55091	13.1874	89.39					12.6155	1.42018	2.70555	0.27399	0.06542	0.5146	0.39687															2.67441	0.11412
198-6B	2	303.822			133.589		38666.6	1139.39	649.06	879.904	7.73627	1.65922	5.93325	0.88523	31.3824	1.10187	2.26354	15.2307	92.44			0.25669	0.84706	14.7021	0.24462	3.90707	0.36264			0.19071															3.80342	1.02109
199-6B	1	215.791			277.081		39823	286.409	122.811	975.241	36.2992		8.05797	0.23738	43.1124	2.34081	1.66157	20.2012	135.61			0.35862	0.57619	11.3999	1.22909	15.3548	0.23712		0.6977	3.67245															7.18732	5.10988
200-6B	2	105.146			208.533		40070.4	468.041	128.889	894.993	5.45955		5.87136	0.80536	33.6682	0.80605	2.44551	22.466	150.8			0.44291	0.92223	6.82175		13.8064	0			1.33758															5.10137	2.94849
201-6B	1	60.3164			135.44		40569.8	915.624	90.6593	585.594	18.6401		8.14896	1.2013	46.1767	2.41744	1.45736	18.3236	192.91				0.20395	10.6908	1.92574	2.5166	0.37153		0.3914	2.66997															3.46623	2.82723
202-6B	2	9.4365			85.5748		48373.8	902.201	91.7812	522.202	10.5607		7.5331	1.08447	39.8156	1.45202	0.87073	16.8164	192.93			1.14073	0.5633	8.06204	1.93625	2.30945	0.37356		0.89012	2.742															2.24743	2.69425
203-6B	1	74.8279		40.5812	197.28		46293.7	1398.91	157.62	355.012	15.1631		15.9126	0.49289	64.9114	2.8319	4.30596	11.6251	164.43				1.58567	8.01149	0.08824	1.09854	0.01702	6.47372		3.39499															2.83582	3.523
204-6B	2	70.994			100.468	42.8719	42254.9	1972.53	140.269	317.5	16.0129		11.0248	0.7244	52.0372	1.44877	1.89352	11.7104	189.21	0.21198			1.49851	9.89043	0.6553	1.54094				4.18684															2.40359	4.13416
205-6B	1	139.915			134.826		40680.2	556.96	329.443	795.293	15.7495		8.31225	0.96804	48.0923	2.88445	2.43733	11.1475	156.56					2.38941	1.42134	4.55808	0		0.12572	6.15391															2.53262	3.19294
206-6B	2	147.904			119.74		35263.6	698.99	284.315	618.777	11.0594		11.4353	1.26786	47.6617	2.16988	2.20824	12.5294	167.63				0.01064	4.14866	5.00137	4.19959	0.9649			5.11559															3.28062	1.16705
207-6B	1	174.265			233.251	71.487	44056	813.065	272.503	798.827	14.2458	0.07009	8.07665	0.50676	32.7707	1.71173	1.96155	4.10863	606.56	0.5988		0.40557	1.31221	6.26139	5.0495	4.90714	0.97419	0.35421		0.65837															2.23121	4.94746
208-6B	2	116.35			248.429	83.4489	42838.2	507.28	165.218	715.602	11.6915		4.90077	0.30899	32.4602	1.81421	2.31367	3.0948	542.26	0.00316			1.40043	5.24371		3.32309	0			1.13601															2.58173	8.56584
209-6B	1	82.2462			153.421		46988.3	192.542	67.9902	974.582	27.0626	0.91492	9.9059		45.0731	3.15447	4.31105	16.509	190.65	1.60196		0.4566	0.65693	4.09471	0.16489	4.78853	0.12593	1.8061		2.22335															5.80022	7.89671
210-6B	2	62.2323			239.862		47542.6	36.153	19.0588	989.082	37.3286	0.55677	7.86321	0.1943	52.4056	1.56038	2.21595	15.3234	186.84	1.35041			0.00021	4.55037		4.66055	0	1.5245	0.31245	2.15325															3.40778	3.94445
211-6B	1	203.756	116.441	56.2796	199.286		43160.8	557.049	348.401	417.826	434.494	23.8482	10.1159		39.3507	1.62363	2.77374	25.0052	146.03	1.23328		0.88017		40.008		0.16257	0	2.80519		4.78969															1.59187	4.13021
212-6B	2	67.2502			123.43		43790.7	577.827	258.052	594.515	10.1171	0.54616	10.605	1.53489	42.3383	2.05252	2.61572	40.3588	178.32	1.72308		0.03938		4.52453	0.26249	2.44107				3.24077															3.41314	5.46562
213-6B	1	148.051	57.1061		191.483		49173.7	191.758	128.734	844.493	7.2748	0.05771	8.24554	1.05841	42.6841	0.49731	2.94179	19.1177	423.9				0.28097	3.4743	0.99183	4.16887	0.29005	2.53158	1.28586	1.54386															2.13916	1.64609
214-6B	2	53.5146	7.32436	22.2052	184.87	31.1337	45970	496.834	111.608	653.252	6.68402		6.67979		38.6038		2.6259	16.1846	269.9				0.44676	4.36782		1.92177				3.6515															4.45783	1.11759
215-6B	1	90.2246	30.2383		177.596		39527.6	328	125.374	955.18	16.6327		6.35145	0.08597	32.9499	0.96256	1.84872	14.0024	202.73				0.66896	5.31341		4.93843	0			3.00637															4.04087	1.87959
216-6B	2	118.618	3.47543		234.871		45360.8	688.671	105.924	743.733	7.74322		6.98331		32.7922	0.73746	1.6224	15.0211	208.99			0.18558	0.67109	3.32379	0.42541	5.31836	0.11048			4.27295															4.19587	1.98056
217-6B	1	127.345		18.954	134.321	131.793	45963.9	2048.52	326.374	288.069	8.22164	0.91511	12.2139	0.52502	52.4065	1.75713	3.7263	9.71565	151.21				0.19985	11.8862	1.3685	2.26496	0.26402			5.85461																2.67119
218-6B	2	17.2671		59.8851	200.233	151.422	49565.7	524.962	116.547	390.497	9.41522	0.78452	11.6785	0.78626	51.2039	3.89009	3.26752	8.30181	124.13			0.56377	0.45207	5.64152	0.23682	1.87286	0		0.42642	1.39855															2.18212	1.75653
219-6B	1	78.4224		29.2713		386.128	48134.9	1247.88	27.895	578.951	9.73402		14.4771	2.12687	65.7256	0.02115	2.55775	11.7403	221.89			2.82376	1.05522	39.5141		1.42975	0	4.03327	0.92046	6.08668															1.51979	0.31712
220-6B	2	24.916	0.15639	9.40167	40.5		44835.7	799.961	56.8369	609.106	17.4804	0.1556	18.5802	2.14316	82.9552	1.43844	5.3388	13.5244	224.35			2.95646	0.92682	33.4169	0.66366	2.49727	0.12804	0.28183		6.67726															2.60134	1.27136
221-6B	1	129.27			152.541		48018.3	1053.61	123.528	801.177	27.7365	1.38427	7.38019	1.07819	31.2979		1.79239	24.4046	186.67			0.39029	0.4813	4.50633	0.24093	3.0291	0.18523	3.16061	0.65247	1.37687															3.83993	0.95033
222-6B	2	163.398	33.044	22.6273	103.557		44769.8	889.394	141.438	934.765	25.6009		3.8923		26.8906		1.23282	26.2021	196.13				0.77573	3.94886	0.05954	3.50319	0.41897	0.31358	0.29077	1.79813															2.23325	6.25704
223-6B	1	217.197	80.9299	24.3508	113.168	219.718	48291.3	1345.19	233.949	348.483	18.6372		19.6263	3.21924	105.665	3.52783	6.65099	8.67636	139.36					3.6188	0.04754				1.68351	16.681															2.70879	0.72885
224-6B	2	63.0075	49.2011		143.138		44617.3	678.576	182.386	538.739	27.911		16.4709	1.71598	76.5043	1.82754	5.05866	7.30616	149.63			0.30757		7.22395	4.45742	1.21784	0.85996		0.02905	6.55692															3.16351	1.84358
225-6B	1						46157.1	1036.51	99.5909	619.415	5.10369		11.1269	0.63038	48.9675	2.49389	2.98566	9.78992	217.62			0.14729	0.73426	4.15153	1.32973	1.30928	0.25654	0.70433	1.40883	3.24048															2.93165	0.03838
226-6B	2	10.4959	0.14127	31.7781	137.858	51.9312	46931.2	354.563	146.241	651.067	7.36937		9.65229	0.8345	45.1914	1.60468	1.16991	8.85802	204.06					2.44708	1.07352	1.02831	0.20711			1.63448
227-6B	1	222.316	44.339		639.111	215.238	45984.7	647.683	250.495	489.848	12.3346		7.55783	0.0647	45.1251		1.87894	15.293	97.7			0.46809	1.46481	4.14332		1.48966	0	0.44545	0.94418	3.35653															2.51575	11.1746
228-6B	2	213.582	28.3576	2.15111	661.036	161.13	44554.6	383.734	199.945	625.019	14.5668		9.22484	0.007	54.8872	0.51111	3.06128	15.7886	112.83					4.04333	0.52789	2.67896	0.10184		0.19039	2.90929															5.01769	11.289
229-6B	1			149.934	29.4607		44532.7	605.614	212.361	901.527	9.16822	1.02706	15.2054	0.95265	72.0678	2.43204	5.4822	16.9694	132.61			0.62725	0.02741	9.86382	3.83844	2.51682	0.74054			6.8952															2.87144	2.47744
230-6B	2	15.4839	37.3611	55.439	100.868	1.02184	44244.6	601.373	190.506	828.438	9.2257		16.5159	2.1512	66.7618	1.94612	4.99947	19.1715	134.56				1.23743	10.434		0.62898	0	0.99454		3.09991															2.38812	7.41887
231-6B	1	64.4246	10.3948	65.0943	144.473		35312.9	417.929	150.673	1390.8	12.1279		9.3419	1.42672	49.9103		3.0785	29.7098	169.16				1.0178	3.47495		7.5158	0		0.31658	2.84319															3.52843	3.18901
232-6B	2	67.2249	15.5565	70.2407	95.0675	45.8489	43616.7	861.723	303.977	897.034	14.741		10.8466	0.54921	54.478	1.28313	3.52726	23.088	157.79				0.55148	3.79844	3.83749	3.29662	0.74036		0.35776	3.56565															2.4161	3.65161
233-6B	1	142.725		10.9847	47.4151		44063.3	756.418	137.575	831.415	16.0039	0.83038	12.7926	1.20268	63.9127	2.88357	6.71414	11.2371	375.1				0.01893	5.32393		1.72013	0			2.23517															8.0103	8.91032
234-6B	2	107.507	11.9462		58.7709		46047.9	1493.32	243.546	672.301	13.6749		9.80319	0.37612	57.9455	0.30462	5.77281	12.9147	304.54				0.02574	10.6371	7.59162	2.67607	1.46463	1.02416		1.8743															2.90666	4.47298
235-6B	1	60.3261	0.63813		54.5524		45725.9	452.674	103.972	323.547	9.05636		9.5486	0.19658	47.8085	0.85227	2.46933	13.8223	124.36			0.12337	0.14098	6.29822		1.86527	0		0.38758	1.22996															4.7433	0.93075
236-6B	2	43.3955		9.53314	51.9746		48675.3	421.42	122.939	289.131	11.9139	0.38636	9.82425	1.48971	45.9162	0.04761	2.34491	14.1165	122.73			0.70299	0.86274	7.47241		0.42817	0			2.75196															4.83071	1.5019
237-6B	1	159.341	40.8693	0.83108	110.573	82.8564	42788.4	67.3841	52.8343	1362.67	13.3576		8.49554	0.742	50.9898	0.61972	5.33169	2.81072	770.48			0.64187	1.61458	3.64162	2.57171	5.00559	0.49615		1.1583	2.1969															4.86417	1.68723
238-6B	2	68.5451	17.1669		130.365	32.6025	46675.1	262.595	36.223	1409.64	17.8173	0.27999	8.19034	0.60681	47.8857	0.11424	4.93073	3.96996	742.99			0.16387	1.12977	4.98397	0.84796	2.00406	0.16359		0.37453	6.51097															7.1099	2.86091
239-6B	1	349.629	80.8946	52.1781	118.831	67.276	49577.6	6163.2	1039.55	337.193	12.9503		13.3959	1.31695	62.4796	2.39353	2.33592	10.634	80.6801			2.5105		22.841	0.09641		0.15491			8.09044															2.78795	3.74507
240-6B	2	408.196	51.2729	44.2641	6.78222		51456.1	6595.27	1088.5	273.605	10.6739		10.3891	0.22911	56.4214	1.13994	3.31504	11.2446	95.67			0.84563	2.37057	22.0979	3.02595	0.23409	0.58379	0.46226	0.82632	4.76693															1.32135	5.83939
241-6B	1				245.775		48956.3	258.293	95.2739	863.952	15.7388		12.5114	0.20333	59.6118	1.1338	4.61142	17.0429	171.28				0.48877	3.71801	0.01093	2.92337	0.15703	6.00244		0.41812															3.42139	2.41668
242-6B	2	44.929	7.8842		200.362		48146.4	413.092	59.4794	545.857	14.8424		8.59923	0.03487	47.2316	1.40196	3.1114	16.2495	145.58			1.37823	1.21376	3.23054	1.84163	1.16438	0	2.92411		1.0991															2.33147	0.86952
243-6B	1	81.1343	0.17971	17.9278	85.4842	69.7777	42008.2	918.899	138.081	377.369	11.593		7.6439	1.15114	41.1404	1.14	2.10876	7.97487	174.42			1.13357	1.29703	5.83543		0.26195	0			2.35212															3.95446	1.22843
244-6B	2	80.7923		39.1085	60.0217		42231.2	712.812	126.362	431.415	9.39681		7.62292	0.68156	46.219	0.90449	2.27365	8.61666	182.84			0.86622	0.19321	8.09021	2.12064	1.40881	0.40913		1.31582	0.95147															4.38347	0.75746
245-6B	1	264.324		19.739	143.438	192.467	52530	1081.98	282.378	335.791	17.3427		17.5019	0.6863	73.4972		6.45107	21.1569	107.24			0.57852	1.46742	7.89388		0.38747	0			6.19065															2.43833	6.84779
246-6B	2	200.345		77.3	85.9139	11.5518	43944.1	1071.44	189.382	304.851	9.69537	0.31069	13.6853	0.1769	63.1669	0.3835	3.21326	17.7413	108.53			0.83361	0.58186	7.64286	1.41001	0.45352				4.92813																2.44792
247-6B	1	186.489	95.7438		62.6377	103.667	43460.3	1309.57	435.104	1446.93	7.55516	0.90952	14.7468	0.21635	71.9131		5.37636	63.5484	218.21					20.4898		9.30974	0	5.6302	1.019	4.13832															10.863	2.77653
248-6B	2	101.7		15.1559	69.8312		44436.7	729.783	144.49	1194.68	16.999		10.497	1.42621	55.5821		3.94781	53.5319	190.94			0.95637	1.22875	22.7169	0.57048	3.43116	0.11006		0.22891	6.58303															8.6441	2.82003
249-6B	1	62.7883	3.33299	11.5179	103.858		44702.2	172.352	45.5293	1113.4	15.7495	1.07226	8.49297	0.8333	39.4558	0.25412	2.84321	41.7726	135.49				0.86269	11.6894		2.68634	0		0.44102	3.33992															5.49693	3.52759
250-6B	2	132.504	19.0728	30.7083	60.4129		42398.3	417.283	243.653	1051.14	21.3939		7.90205	0.98917	36.1302	0.20637	1.67202	37.1986	139.3				0.77429	17.4868	0.71992	2.77227			0.07635	3.88529															6.11426	3.34687
251-6B	1	112.216	2.11785	17.5849	335.96		43859.8	1105.05	110.577	671.368	49.3923	0.25804	7.66129	0.51231	44.0206	0.96245	2.09996	18.0694	103.75				1.24151	16.1485		0.7376	0	4.45385		0.99629															2.36576	0.36484
252-6B	2	142.161	37.2767		259.556		44353.2	1015.92	105.983	877.309	37.028		7.87655	0.70577	43.4935	0.81529	1.70286	19.7944	92.29			0.66371	0.61826	11.0961		2.55813	0		0.60861	6.82969															4.20066	1.61038
253-6B	1	40.8415		63.9377	100.968	217.198	41896.3	944.601	169.599	562.638	8.00983		12.7063	1.26443	60.2635	0.12672	4.04204	43.2022	201.72			1.00481	0.36015	4.3124	2.51701	3.21608	0.4856	1.78362	0.19938	2.19996															1.9517	2.34481
254-6B	2	133.706	50.7535	106.502	57.0447	44.0001	41827.4	562.2	123.567	758.551	10.7253		10.896	1.23176	57.8731	0.73636	3.17896	53.2693	216.5				0.51971	2.70846	1.0675	2.73967	0			5.67051															3.45549	4.01554
255-6B	1	71.1868	36.7314		24.0947	13.3378	44672.7	1108.69	135.152	792.994	7.75536		7.23102	0.0579	39.273	0.79774	2.47115	13.0921	254.17			1.37554	1.06195	4.19355	0.01902	1.7736	0.00367	1.3065	0.25971	1.28429															3.56267	0.92527
256-6B	2	101.625	43.5458	82.7544	21.1894	87.2565	45060.1	417.855	140.331	992.342	9.42405	0.67635	7.15185	0.24937	41.4313		3.15125	14.1594	273.25				0.90429	4.26526	0.9662	3.14888	0.18641		1.08438	1.92446															2.8744	5.12574
257-6B	1	83.0237	39.1317	77.6082	245.549	64.7791	42954	496.854	112.409	1185.02	22.6064		7.84672	0.3923	50.9987		3.47307	72.4435	232.95			1.35321	1.6154	4.83432	1.99214	4.7986	0.38434		0.17168	3.76032															3.47436	4.28996
258-6B	2	102.552	39.3064	59.8324	232.114	104.729	44473.4	130.006	102.859	1264.59	20.1322	0.35244	5.29429	0.4195	47.996		3.16093	83.9767	223.76				1.06155	4.69386	5.20016	4.39538	1.00325			1.44196															3.05279	10.6115
259-6B	1				56.5448	83.2073	45473.4	403.694	94.4549	576.685	8.04473		9.25654	0.54868	43.7411	0.75823	2.4688	42.1969	204.82					6.47034	0.22236	3.27188	0.07076		0.60689	5.42399															2.96661	1.63458
260-6B	2	64.3629	55.4336	15.9333	103.833		43299.3	191.106	136.055	775.583	6.48075		5.75265	0.01404	39.3367	0.396	2.65515	41.8854	229.39					4.91146	0.17527	4.48372				2.12625															4.07729	0.0342
261-6B	1	57.3864	29.1159	46.8249	38.2978		44132.3	2646.48	177.863	171.327	12.7734	0.07263	16.7496	2.36756	74.0275	0.92038	4.74823	12.1632	49.2203				0.33532	10.3864	0.10191	1.87235	0.01966	3.15636	0.98319	6.79693															2.55942	0.86558
262-6B	2	131.857	19.7611	49.1737	126.062		44725.5	2821.25	132.748	188.734	18.6925		14.4136	2.03459	67.6025	0.98902	3.82	14.6234	47.58			0.924	0.25799	7.65361	0.41881	0.08002				2.08095															5.48718	1.4102
263-6B	1	290.877		5.25878	101.895	25.9428	44308.8	2610.93	484.141	645.596	14.3218		9.57199	1.19945	45.3548	1.57164	4.03465	11.2776	175.02					58.7051		1.50506	0		0.08993	5.08077															3.64158	1.83806
264-6B	2	370.466	50.5579	10.2707	159.128	81.5346	45101.5	3361.84	552.367	558.804	8.52536		8.70091	1.07718	42.757	0.02573	2.22963	9.92485	153.27				0.85404	59.4097		0.82288	0		1.21294	4.6222															3.41421	4.05899
265-6B	1	56.7199			83.0119		48563.9	464.104	118.556	617.1	17.3156		7.36896	0.12026	44.0466	0.7339	2.74939	10.7951	152.97			0.4196	0.08156	4.52969	1.60096	1.95759	0.30887		0.65824	3.31352															1.22608	1.07523
266-6B	2	194.379	30.4594	1.26032	53.6521	46.8531	45844	176.309	119.727	833.527	10.0449		9.8472	0.21192	47.6929	0.50303	3.18225	20.4054	165.44				0.37818	1.81051		5.05049	0	0.048		3.07076															1.51606	2.00361
267-6B	1	85.5788		1.35507	18.9651	88.9009	44518.5	1176.65	180.722	388.95	15.1981		10.3474	0.28973	56.5807	0.91031	3.35525	10.2441	204.07					7.31682	2.88196	0.03844	0.55601			4.42081															3.37891	1.23948
268-6B	2	56.4511	14.8681		110.12		42630.6	1329.57	88.8577	358.641	15.6473		11.2716	1.60175	54.5129	1.2456	3.09347	9.92385	203.59				0.61269	7.96273	0.36648		0.0707			4.62302															3.27536	1.90157
269-6B	1	132.107	68.4669	46.2977	108.095		44831.5	269.03	158.068	1842.58	11.2862		7.04117	1.02968	36.9868	0.00746	2.9899	73.3271	126.01			0.44184	0.50281	19.5276	0.67865	4.87687	0.13093	3.45869	0.82548	3.43439															3.55067	2.29315
270-6B	2	204.757	70.1211	28.4242	77.7823		43756.9	780.201	291.929	1572.28	12.3969		4.80204		38.0967	0.3896	3.27031	48.2596	125.88					16.2211	5.21404	5.0648	1.00593	0.84759	0.14627	0.44055															3.87355	4.26055
271-6B	1	72.3536	14.0461	15.7945	135.387		46996	335.386	124.453	1382.9	11.8135	0.63274	7.7761	0.80825	42.3331	0.66295	2.74458	22.8094	184.17				1.21276	4.6875	1.26074	7.83471	0.24323			4.08113															2.84356	7.78199
272-6B	2	82.784	39.1868	19.5699	130.549		42696.8	368.35	124.944	1270.33	6.76435		6.61325	0.53427	41.0264	1.20208	3.04481	23.3584	163.83					7.14289	2.25712	6.72902	0.43546	1.05425	1.31495	2.24657															2.05354	6.64501
273-6B	1	549.993		10.7192	114.482		42936.8	1704.63	830.979	518.068	14.8089		7.82142	0.10767	43.6323	0.48695	1.94831	12.8687	129.09				0.68313	5.8595	0.33451	0.92957		3.36922		0.22598															3.20861	1.25907
274-6B	2	522.147	10.5514	23.7388	46.1814		46394.1	1912.12	872.312	290.263	10.403		9.08283	0.78258	41.6047	0.38699	2.15219	10.3945	143.87			0.81779	0.62048	6.40433		0.41345	0			2.10112															3.97351	1.43223
275-6B	1	267.007	59.4198		365.708	73.0978	46097.5	1505.76	340.91	832.251	5.32851	0.03543	10.2563	0.86312	51.5123	0.53562	3.08832	10.5101	128.65			1.71752	0.81042	5.23957	0.05017	3.68891	0.00968			4.578															8.06723	3.46409
276-6B	2	254.483	20.0934	35.8959	362.937	234.399	40565.2	1312.13	376.503	619.945	10.4523	0.02434	10.2386	1.14138	46.021	0.75685	2.85416	10.9945	115.85			0.37262		7.96476		3.24225	0	3.40512		0.55415															5.01197	1.66019
277-6B	1	98.7093			79.1096		43586	746.29	236.697	782.778	11.1059		7.09619	0.12106	45.7147	0.369	2.55047	16.3853	322.61				0.22968	4.65418	0.30828	2.74047	0.05948		1.03776	2.80893															2.69461	2.16618
278-6B	2	64.4726		19.0012	140.947		43751.4	987.306	273.277	787.466	15.6379	0.51712	7.99488	0.73865	50.6495	0.1366	2.62923	17.4175	298.91			1.61623	0.86951	7.87763	1.32208	2.41669	0.25507	0.29711		3.53206															7.00537	1.11933
279-6B	1	139.549	31.3226	36.7013	198.124		45142.1	15.8814	115.267	2130.5	16.5074	0.78557	9.16844	1.04153	38.6846	0.04207	2.89193	34.2946	181.73				0.46344	2.6712	4.33651	9.28514	0.83663		0.046	1.80385															5.57446	1.00435
280-6B	2	78.3941	40.8333	35.6451	152.189		42609.3	93.1564	87.9954	1875.79	17.0685		6.66193	0.75054	40.9623		2.16705	31.3703	164.04				0.20042	3.75681		7.83949	0		0.33449	2.68426															4.14886	0.91445
281-6B	1	210.296		89.1227	178.04		42836.5	1833.37	542.156	329.907	96.8915	2.73392	24.521	3.56152	117.451	0.98534	6.18564	10.0192	90.17				0.65228	36.2008		1.56791	0			1.67223															5.17273	22.2631
282-6B	2	453.589	35.5366	7.44106	127.105	71.52	51493.7	3612.67	883.66	371.387	44.3981	0.25959	8.35804	1.01129	61.8814	0.21946	2.5485	8.61026	119.43				0.95696	11.1603	1.09383	0.78878	0.21103	0.47353		2.92509															5.30315	10.0826
283-6B	1	187.191		50.6745	62.8831		55147.9	1102.67	414.011	838.876	9.54075	0.21054	6.41346	0.90097	37.2506		2.72719	14.6472	214.61					4.18455	0.23476	0.83833				0.87754															6.26776	3.99019
284-6B	2	110.479		9.72788	34.5222	144.479	45113.5	550.693	230.749	717.664	8.09388	0.0576	8.07693	0.86627	34.4843		2.45868	12.9251	186.12				0.28498	4.36648	0.8995	1.76931			0.05945	3.41148															3.90827	3.42242
285-6B	1	57.7492	4.95054	32.8097	85.35		41800	104.942	83.8377	1597.78	12.5283	1.02136	7.93759	1.1905	53.8966	0.23149	3.92367	101.837	227.22				0.11928	19.5974	1.54846	5.7955	0.29874	0.10203		2.75446															3.44075	10.8197
286-6B	2	104.369	16.5789	10.2084	62.5446		44599	391.036	106.047	1246.03	16.4119		6.47531	0.36254	50.2581		3.08919	68.7815	204.58				0.02743	14.1106	0.33424	2.24426	0.49414	9.39966	0.20896	1.87019															1.66012	7.17446
287-6B	1	84.3514	20.9533		19.1141		44046	112.129	121.546	1092.25	3.95332		5.7604	0.35513	28.6849	0.53031	1.99545	18.7221	150.17					10.6679	2.00728	5.41185	0.38726		1.05054	4.18447															4.92265	3.61017
288-6B	2	138.916	82.0622	43.5231	25.1858		42048.6	37.4108	91.1956	1238.67	8.86032		4.51169	0.04535	22.5637	0.69058	1.80085	23.0515	150.55					14.2958	2.30629	6.34176	0.44495	3.92141	0.10002	1.66774															4.88185	0.58889
289-6B	1	75.4341	15.8746	28.0545	125.505	6.94366	42747.6		67.2745	1371.84	17.0318	1.56838	5.98271		42.376		1.7618	47.2285	151.6				0.72251	4.6669		4.64097		3.71651		1.47523															1.30572	2.97378
290-6B	2	46.6058	34.0714	103.867	131.633		44670.4	5.91497	56.4692	1469.55	16.8168		9.34288	1.13826	50.4449	0.58137	3.21679	38.4107	167.77				0.28552	4.73838	4.03659	5.50522	0.77877			4.96191															3.75638	5.26712
291-6B	1	61.4689		16.8271	94.2057		48927.3	868.233	130.376	436.641	57.7575	0.9052	7.96153	0.62503	60.5426	0.38519	2.77197	12.6047	223.91				2.17293	4.0419	0.32605	0.34226			2.0041	5.54064															2.55484	8.83338
292-6B	2	168.593		74.6797	55.8319	76.2839	44263.9	1316.87	180.792	487.53	56.7097		7.52467	0.39695	56.4973	0.49962	1.77913	9.62042	232.26				1.27804	5.40628		2.2195	0			0.93734															5.10023	4.20215
293-6B	1	169.811	59.0021	51.9464	81.6617	70.2434	44426	934.514	132.474	722.92	24.6878		13.2706	2.03963	69.0676	1.98674	4.24862	17.4441	222.38				1.1921	6.68488	1.94189	1.97954	0.37464			5.14779															4.64619	6.11917
294-6B	2	216.083	91.0528	42.3296	50.0256	84.3863	42310.8	168.873	182.308	1248.32	28.3564		15.3909	1.29794	71.3465	0.42983	5.30329	19.0095	212.89				2.19204	3.54498		4.99555				9.41435															2.81662	9.58118
295-6B	1	67.7144	35.7229	51.4104	116.594		44467.3	194.318	112.418	1535.94	22.6503		6.90041	0.35063	41.1875	0.16684	2.27693	28.0189	233.65				0.74732	11.3372	5.7078	9.47518	1.10119	7.32992																	3.33088	7.14271
296-6B	2	101.893	17.4025	33.8858	110.905	16.7036	42017.3	113.436	122.221	1415.91	29.7861	0.74541	5.96048	0.01197	39.3331	0.52369	2.33144	24.1481	223.84				0.48127	11.3396	0.70829	6.71544	0.43785	1.71263	0.16959																2.74642	6.56353
297-6B	1	106.2	34.1255	54.2348	163.729		43420.5	486.105	146.868	1330.31	16.223		6.84154	0.61105	47.1244	0.25151	1.99301	22.8669	219.39				1.05634	2.85566	2.97833	6.28443	0.5746		1.05611	3.74736															3.8251	11.8187
298-6B	2	108.235	68.1346	27.2823	160.796		42964.9	94.5872	119.995	1515.25	28.2162		6.8287	0.38556	52.2315		1.52651	24.9087	201.89				0.05282	6.30632	2.10002	7.95806	0.40515	2.65993		0.42763															2.42028	8.72838
299-6B	1	147.924	7.30032		255.659	51.7728	45921.1	1156.06	327.738	467.191	17.0458		6.95821		38.6522	0.0163	1.78815	10.2884	167.56				0.28613	7.07635	0.44551	2.97017			0.38056	3.7712															2.6243	4.39931
300-6B	2	132.753	24.1809		178.777	148.147	46652.4	679.428	221.008	475.438	24.544	1.30268	6.78291		35.5322	1.20482	2.27467	9.17361	138.7				0.76638	8.01657	1.61146	3.53004	0.43707		0.62524	1.23885															2.38813	8.99487
301-6B	1	105.866	86.5037	5.76396	258.277	65.747	42155.4	23.4641	63.1783	1837.55	10.433		7.78982	0.11289	49.9754	0.21208	2.94251	45.417	195.38				0.4216	6.19462	2.15793	10.473	0.41633			2.88124															3.64893	8.57149
302-6B	2	58.6567	61.1394	25.7157	279.392	208.634	44169.6		64.072	1866.63	11.9056		8.24395		67.558		2.01004	36.6862	170.72				0.29549	2.36598		8.86384	0		0.3255	0.00059															2.16411	3.58003
303-6B	1	49.1839	25.7721		349.102		45738.5	1223.77	187.719	327.4	9.921		11.8815	1.43072	54.7056	0.96599	3.99406	14.1886	124.31				1.39354	6.49426		0.60983	0			3.55103															3.55189	7.14998
304-6B	2	69.1524			234.888	48.4571	47896.6	1202.94	167.22	464.199	7.19589	0.36687	8.41192	0.145	38.78		1.77844	15.2918	135.59				0.26914	4.39837		2.0101	0	1.03217	0.51044	1.92075															4.08271	6.4874
305-6B	1	159.664	32.6553		57.2718	163.816	42033.7	1793.93	868.119	538.76	12.8149		6.07325	0.33408	38.6105	0.87443	2.65401	16.8728	178.9					10.7105	2.79915	4.38127	0.54003			2.51504															2.40028	6.15018
306-6B	2	208.846	39.84	0.53165	56.7027		44901.3	1070.26	251.509	652.47	12.9142	0.66461	7.40157	0.53442	36.9521	0.93909	2.18047	14.0871	210.77				1.34872	7.92189	1.83386	6.93912	0.3538			2.30218															2.21712	9.24555
307-6B	1	122.866	62.2606		282.398		37387.7		85.0154	2311.28	15.2843		5.96677		35.6419	0.15047	3.74366	43.8926	498.35				0.75588	7.86876	1.18358	12.5745	0.22834		1.90387	0.69698	3.12791														4.07922	8.27557
308-6B	2	104.031	54.0181	63.8899	486.461	53.1005	31583.4	102.852	93.8221	1514.58	21.31		4.94192	0.71944	95.8814			26.3078	349.87				0.27827	6.21693		7.67248	0		0.74418	2.35121	34.8972														7.11151	6.26571
309-6B	1	120.277		8.78552	72.3957	75.8083	43882	3952.19	519.166	599.983	11.5127		7.79729	0.15003	48.976	1.83345	2.95278	15.1473	199.46				1.53548	13.6152	6.47962	0.47738	1.2501	1.06791		1.95642															1.14868	11.2528
310-6B	2	191.296		2.27484	145.196	30.5637	43617.7	3293.66	450.463	520.193	8.74506	0.5131	9.28689		52.2103		2.88574	12.5807	176.19				1.33295	10.8477		0.6735	0	2.92168																	1.95566	8.78587
311-6B	1	37.082			111.257	240.179	43693.4	939.119	271.442	651.245	12.978		11.5323	1.87843	55.7192	2.82407	3.39177	16.6216	145.67				0.14531	15.3589		0.41647	0			7.72941															3.22046	6.6679
312-6B	2	32.7887			75.4406	56.2312	43150.2	877.61	335.6	564.949	12.1333	1.05979	9.41975	0.01807	47.7324	0.93821	4.15925	21.9367	108.49					6.74878	3.03102	0.72191	0.58477		0.36413	1.9911															0.80685	3.68776
313-6B	1	133.322		50.3579	198.547	295.305	40849.2	539.376	142.822	1297.67	10.9823	0.91325	8.671	0.76003	52.1136		3.51303	16.1289	197.98	1.79533			0.21308	10.9439	0.44353	3.53154	0.08557																		3.19976	7.64483
314-6B	2	175.193	41.836	79.2478	345.326	63.9198	38539.2	467.745	167.364	1367.19	21.6195		7.08051	0.94356	121.955		3.19034	20.2115	161.44	1.73067			0.04352	9.6783	0.4006	4.5548	0.07729																		1.79153	8.68324
315-6B	1	464.753			36.4855		41313	1211.21	992.652	337.544	41.5922		7.48485	0.38857	47.4023		3.01772	27.3471	125.92	3.08557			0.74645	20.6359	0.85813	2.68251	0.6058																		2.7119	8.44993
316-6B	2	581.668	5.522	81.2656	119.204	94.5741	50991.2	1963.46	1363.98	361.309	17.2394	0.95207	9.63013	1.48152	52.5411	0.87012	2.72483	46.8302	130.08	6.43201			0.29585	7.76192	0.04258	1.09917																			3.73293	4.20472
317-6B	1	25.14			215.978	4.81237	43579.8	191.216	129.998	1963.24	4.46207		5.57003	0.03454	32.9185	1.08369	1.21476	23.2659	202.15	3.52163			0.65573	4.83555		5.08855	0																		4.63524	6.45729
318-6B	2	51.9161	33.9734	24.1749	133.07	49.4209	43948.1	28.3279	62.5504	2193.91	6.40893	0.10098	5.61324	0.09381	30.3671	0.18698	2.35541	23.2878	202.92				1.47316	4.27093	0.39744	9.02055	0.07668	0.88475	0.20335	1.73652															6.53338	5.86012
319-6B	1	94.0729		2.84471	225.251	118.546	39051.2	385.799	315.333	598.586	11.0411		12.5775	1.50624	60.5455	1.80518	4.32151	18.1682	207.95					3.60072	4.41186	0.37534	0	2.27384		4.20105															1.77926	11.8118
320-6B	2	137.554		2.51184	294.184		51856.3	932.712	161.701	344.873	8.30808	0.25187	16.0532	1.60034	75.2806	1.74122	5.7856	11.9838	223.52			0.94966	0.692	2.91156	0.31544	0.70606			0.26292	5.90338																5.05322
321-6B	1	94.5897	63.6124		111.097	109.607	44527.8	641.227	185.49	614.469	23.2186		8.14305	0.56797	42.2891	1.11754	2.21835	14.3388	220.07				1.18494	11.8996	1.02501	2.82103	0.19775		0.38884	3.82568															2.37991	3.20289
322-6B	2	63.8165	58.4972		72.0561	41.2815	41350	622.452	255.954	767.201	11.5353	0.85498	7.07662	0.61555	41.5223	0.63992	2.30086	15.7375	211.38				0.68325	7.24331	3.07666	4.72617	0.59357	0.56985	0.15096	2.38356															2.82028	6.12078
323-6B	1	38.0176	31.2671	20.7564	68.169		44723.5	628.008	130.617	1553.68	12.7639		6.20795		38.9687		1.93442	18.4033	175.13				0.92566	5.79671		8.41082	0			2.33618															4.04316	5.61664
324-6B	2			10.6062	119.566		41990.6	371.33	154.886	1160.32	12.422	0.34367	8.0921	0.14804	38.3941	0.60399	2.67876	18.4105	157.26				1.48371	3.66231	3.49735	2.68747	0.67474		1.29037	1.98919															2.93606	8.7544
325-6B	1	99.4703		70.402	359.364	49.2106	41054.2	379.028	146.584	1309.23	22.2537	0.13651	7.7249	0.51366	45.6898	1.26063	5.94609	25.0438	106.86				0.46629	6.46488	0.04744	6.29118	0.25134	0.15629		3.91319															3.22788	6.48076
326-6B	2	155.627	45.906		337.816		45534	710.376	161.178	1148.84	17.8197	0.85304	7.51155	0.31856	44.2918	1.09453	5.21947	21.8717	81.37				1.03851	4.96852	0.17723	3.47647	0.48339			2.32047															3.08647	7.54767
327-6B	1	221.856	14.055	37.308	26.5246	21.1613	45488.6	1664.71	471.453	448.283	6.48982		6.55857	0.17432	37.2332	1.10938	2.2401	13.4357	125.26				0.40289	12.5414	0.14616	0.80453	0.11574			2.88405															2.39843	4.20991
328-6B	2	163.681	6.87006	37.0531	50.8623		52265.5	1489.79	287.706	360.91	6.01467		4.46578	0.16026	28.918		0.75252	11.4396	130.06				0.97354	13.0205	0.43253	1.19276	0.08345		0.59571	1.88149															3.07112	4.70678
329-6B	1	68.6555	39.1001	16.2369	72.4592	61.2213	45444.7	74.6225	135.785	1681.56	17.8352	0.36128	7.8634	0.17165	46.9843	0.23683	2.12886	20.7996	221.54				0.46161	15.2354	2.13928	5.15815	0.41273		0.13715	2.41603															3.78693	4.05765
330-6B	2	39.1144	10.6512	38.6933	62.5216		45158	142.906	169.566	1594.74	22.8567		4.03334	0.2241	36.103	0.41484	1.54111	16.8688	212.65				0.81125	18.3822		3.49657	0		0.06741	0.98167															4.51484	6.25014
331-6B	1	64.4391	15.1401	95.8779	139.165	61.0081	44512.8	1102.08	77.4201	906.884	15.2769		9.19001	1.39872	95.1918		2.95191	33.3545	146.88				0.82943	19.9989		4.83462	0			4.04815															1.79476	10.1708
332-6B	2	96.3512	39.5837	111.456	79.9325		49172.8	1582.81	121.215	847.426	14.5411		6.27898	0.38779	73.2441		1.46051	23.7481	156.96				0.71065	15.7833	0.35704	1.44536	0.29368	0.42023	0.21423	1.64617															3.33242	8.32894
333-6B	1	178.122	59.4095	94.0807	138.277		43438.7	466.697	386.346	1585.65	11.4835	1.74459	7.47938		45.3215		3.41502	29.0049	161.46			0.70354	1.71691	6.73451		7.28851	0	0.43348	0.53919	2.12569															4.49444	9.64891
334-6B	2	49.4499	5.18084	80.3261	101.294		45956.6	440.509	277.119	1604.49	14.7484		5.78751		44.2018		2.28934	26.0756	153.01				1.57783	4.13092	0.56272	3.86356	0.95527	1.55338	0.13447	0.54503															3.07446	8.1006
335-6B	1	8.19771	33.3637		366.884	126.958	44499.2		41.8025	1861.49	20.4669		4.12947		31.3168		2.70852	19.3537	213.09				0.97873	5.8383		7.10776	0			2.93976															4.32388	4.79505
336-6B	2	41.6606	16.6012		338.327	126.346	44350.2	87.6514	49.3384	1635.03	11.0638	0.0521	7.30063	0.72894	44.8492		3.46363	21.9898	206.2				0.06289	3.95996	1.29174	8.62516	0		1.15631	4.42306															2.92754	4.67962
337-6B	1	87.4481			125.447		50374.2	1397.15	264.397	654.885	25.5135	0.35561	6.90548	0.90699	43.5521	0.01558	2.9121	20.2243	131.96			0.04256	0.73989	9.35799	2.90076	2.16285	0.55964			5.54856															2.81964	0.98202
338-6B	2	17.2317		78.2093	124.419	41.6039	45964	939.377	118.311	776.415	30.0551		6.81971	0.95282	41.1625	0.57639	1.52942	21.9043	129				0.06268	8.70572	0.18221	0.3988	0.03515		1.33322	4.47479															2.95093	2.99945
339-6B	1	60.8343	56.2546		531.496	81.4027	43559.9	133.379	86.9973	1877.21	15.187		7.19238	0.85309	58.1384		3.11475	32.6646	254.36			0.0349	0.06889	4.7618		6.14939	0		0.38163	2.11105															2.57662	2.19374
340-6B	2	75.7236	50.8314		467.86	52.9584	45980.4		63.6424	2414.63	16.3072		7.75803	0.81922	45.404	0.52372	3.10449	36.3971	266.06				0.65647	2.98681	1.48227	6.81706				5.47036															2.32404	1.34874
341-6B	1			45.7159	127.66	253.471	50288.9	236.222	61.1565	695.392	28.6173	1.48285	9.54839		46.5251	1.95265	3.21656	21.017	274.18			0.44342	1.04304	10.3707		3.18237	0	4.7657	2.48533	2.02505															2.48137	3.6566
342-6B	2	177.665		49.1386	85.1016	69.1648	42062.8	144.017	84.3581	756.277	27.1777		7.32723	0.75399	45.6023	1.15367	2.69995	27.3194	269.57			1.41739	1.70103	10.3426	7.52646	1.33261	1.45206	3.00131	2.24853	4.46606															5.10597	2.04965
343-6B	1	159.804		75.4967	76.8774	159.671	52028.8	2287.24	922.736	336.837	14.9882	0.88084	14.8033	1.3562	73.4013		4.51844	9.15232	104.59				0.78821	10.9278		0.70764	0		1.1036	2.54036															5.51585	3.16069
344-6B	2	141.35		17.8221	10.9953		48089.8	2150.85	862.143	437.455	11.5173		13.3701	0.24648	71.0075	0.80052	4.02047	8.32977	97.76			0.96178	1.13949	8.84053	4.37195		0.84347			1.77824															3.00019	0.44209
345-6B	1	227.711	65.6981	47.6686	105.934		43796.3	603.737	190.088	2218.66	21.8364		5.2782	0.38752	40.1879	0.23775	2.74739	44.7494	271.21			0.25104	1.19452	10.6351		17.0175	0		0.43487	1.02417															5.77878	3.31934
346-6B	2	58.0762		30.6248	76.7984		47890	288.822	82.8036	1964.1	16.5901		4.71273		35.3962	0.28495	2.10817	38.8009	273.33				0.53687	7.44464		12.5019	0			1.67947															4.85576	5.67241
347-6B	1	28.3232		17.7364	417.587	32.6858	55282.7	597.253	120.666	657.902	25.8288	0.14277	11.8081	0.52789	58.2081	1.96897	3.99455	52.5412	173.42					6.66435	5.15275	6.91573	0.99411	5.06096	1.18118	6.48777															3.88962	2.42293
348-6B	2	113.515	1.39584	85.3677	313.765	163.642	48794.8	522.523	81.9362	628.492	17.146		9.63051	0.47174	56.3508	0.82874	3.0086	54.5829	199.65			0.61884	0.22322	3.66883	0.03708	2.09435	0.01261		0.77944	3.91069															0.89184	3.40489
349-6B	1	79.3311	22.3854	50.1856	158.348	19.7395	47883.5	1066.55	224.533	555.709	19.1054		9.89311	1.35458	65.4179		2.37831	40.5178	173.4			0.1064	0.48043	7.75244	1.69846	1.01	0.32768			2.23984															3.23241	5.21748
350-6B	2	202.473	55.1865	100.989	57.4072		54913.8	826.364	183.025	611.232	29.4761		8.7655	0.57287	62.8056	0.04834	3.31909	45.7898	198.1				0.53543	10.6805	3.49256	1.03246	0.67381			3.80979															3.50885	6.35821
351-6B	1	100.508		47.9935	60.9396	54.932	46470.4	288.471	287.206	1645.87	16.8661	0.13474	6.64861	0.5472	38.0652		2.7678	22.5843	222.46			1.34291	0.57739	3.51597	0.15857	5.85325		3.33147	0.29532	3.8962															5.19619	1.32749
352-6B	2	138.596	111.369	43.0648	95.7261	48.1991	40870	122.913	315.881	2612.28	16.6206		9.27908	0.35528	45.561	1.93712	2.7932	20.1232	253.45					7.39661	0.03677	7.80047	0.00709	0.43956	0.53739	2.39886															4.96751	0.10515
353-6B	1	77.268	12.968	34.2715	71.9648		44569.3	1506.37	233.514	380.167	45.965	0.93792	8.27279	0.66629	41.2234	1.49818	2.04532	7.63627	187.73			1.61939	1.09084	13.4128		0.34244	0	4.57375		1.09504															5.22445	0.88608
354-6B	2	44.8878		23.8385	25.42		45683.2	1614.94	255.5	357.368	8.25115		7.30568	0.99392	40.9533	0.42995	1.59492	7.29834	171.09				0.7527	7.616			0		0.66937	1.88686															6.94493	1.45157
355-6B	1	55.44	43.2946	188.33	194.486	102.93	41635.4	672.856	124.548	542.496	10.5429	1.04328	9.16577	1.38879	49.1153	1.15547	2.41241	8.39565	163.56			1.06448	1.7699	3.78654		0.77087	0			1.75343															4.78506	3.87231
356-6B	2	24.3494		75.6608	81.3258	14.0529	46479.6	1678.55	178.57	475.25	11.2355	0.94075	9.64606	0.11568	44.1973	0.35004	3.71665	10.0517	156.82			1.62571	0.11754	6.12293			0		0.0769	0.82651															1.97191	0.04241
357-6B	1	90.4063	18.2207	41.7535	59.3368	58.2965	42280.9	445.092	72.1214	1096.11	11.465		7.65034	0.14203	42.2193	0.06829	2.35075	13.6113	178.71				1.07593	3.98412		1.52201	0			1.92575															4.01848	0.76194
358-6B	2	25.0037			113.838		46157.1	369.936	69.4984	1409.31	8.14926	0.86675	6.06815	0.33146	44.9135	0.7774	3.09548	16.1047	164.36			1.61053		2.28909	0.10556	4.3691				2.46828															2.2249	1.01026
359-6B	1	134.136	17.5892		84.7955	90.7025	41171.1	343.716	180.334	934.253	27.3671	1.04165	7.50702	1.0042	44.1308	0.1824	2.62312	39.4542	219.62				0.75666	10.6258	1.45899	3.7731	0.28148	2.33684		2.05285															3.41724	1.54168
360-6B	2	122.17	32.334	39.8175	93.1062	379.44	44458.1	328.858	217.743	881.216	25.8172	0.19834	8.39282	0.34664	44.5852	0.34174	2.25086	35.3361	220.21			0.07089	1.11338	6.47946	0.16859	2.93883		0.30611	0.22852	5.64314															5.38484	0.31439
361-6B	1	154.199	2.04953	18.1847	31.8925		42916.3	1014.63	107.042	356.932	47.6916		8.08407	1.18042	46.6559	1.29584	2.53687	12.7998	198.97				0.23994	17.5726	0.94441	0.53268	0.1822			1.60648															1.84967	0.56505
362-6B	2	143.501	13.2575		52.2521	7.206	43194.9	1193.56	100.553	423.956	21.0711	0.24412	8.62067	0.24674	40.792	0.10777	2.66311	11.0332	202.45				0.0513	5.91171	0.06681	0.41484	0.01289		0.27091	3.39809															3.89449	0.54511
363-6B	1	25.5332	41.5177	59.2049	46.7776		43762.3	227.269	72.6307	958.426	6.8748	0.42165	12.0773	1.75566	61.4642	0.88364	4.44996	16.8343	224.45				1.61431	15.8433	0.84361	0.77906	0.16276		0.54369	5.04055																3.30937
364-6B	2	39.0352	6.05924	1.9309	14.1607	233.274	43023.8		130.904	1575.03	14.5154		10.983	0.16146	52.9273	1.38794	2.71198	20.1493	214.49				0.95312	17.9108		2.02435	0		0.16738	3.50306															2.00659	1.05049
365-6B	1	22.0909			37.6231		46330.9	2358.23	67.3638	431.946	7.49231		8.93603	0.69559	47.8182	1.92189	2.60237	14.4832	221.65					13.2514		1.32355	0			6.90783															3.49875	2.79094
366-6B	2	55.8162		115.231	175.353		49003.5	1845.51	78.4214	388.511	9.10837	0.50945	10.7143	0.59814	50.6038	0.09994	2.27931	15.4019	195			0.58146	0.20468	10.4777	0.41891	0.99404	0.08082	3.7878		0.98211															7.98535	0.35259
367-6B	1	285.492	52.7463	9.5877	99.7033		44491.8	508.936	207.054	1394.52	21.6943	0.10277	6.24885		42.558	0.73096	3.37158	15.9937	192.7			0.2123	1.40294	7.77788	0.47841	3.83089	0.13484	1.41065	1.06346	1.79567															4.43863	2.70271
368-6B	2	186.423		39.9348	106.496		47986.2	496.78	201.478	1475.13	18.0107		4.20547	0.58674	42.6401		3.19872	17.5257	197.44			0.02587		5.43258	0.60569	1.54257	0.02628	2.56661		1.95766															3.50589	0.8091
369-6B	1	118.029	32.0781	11.6425	96.0198		43389.7	139.059	180.016	1074.14	26.8303		11.3877	0.23893	65.2811	1.01373	3.37406	14.892	170.09			0.95039	1.10597	8.7997	1.86949	3.15637	0.36068			4.94377															6.54807	0.81934
370-6B	2	25.952	9.26952	28.1974			46715.8	198.851	175.192	966.952	16.2631	0.6043	10.5997	1.50764	55.1365	1.61032	4.64739	13.4772	186.56			0.67972	1.55112	8.53651	2.37076	1.16147	0.45739	1.16192	0.47575	5.64497															1.3871	0.16944
371-6B	1	63.5193	8.77617		221.623	111.001	44599	597.546	410.461	1578.84	36.0436		5.93924	0.77925	45.1338	1.18515	2.51933	17.3709	198.17				2.10094	11.3471	1.21437	6.69571	0.23429			4.13662															5.29781	5.65632
372-6B	2	98.391	11.7248		203.56	111.732	42827.4	440.307	336.208	1591.45	34.4997		5.84256	0.03319	44.4594		2.48967	18.897	200.23			0.72106	0.48088	8.06932		8.8856	0		0.0667	2.90132															4.10313	0.01201
373-6B	1	95.7603	11.1849		86.9068		44896.7	255.42	89.4472	740.395	24.4594		11.4663	1.66061	57.7342	0.10773	3.37378	15.3402	208.82				0.44702	5.58303	0.27658	0.93722				6.52042															5.26172	0.5447
374-6B	2	87.7193	32.8648		55.6573		49454.4	413.343	68.3217	689.11	41.5378		7.64594	0.06088	52.806	1.07945	3.27309	13.9927	214.84			0.30937	0.06821	12.7142	0.05559	0.81321	0.01072		0.27739	2.55753															4.0155	0.61224
375-6B	1	22.6655		8.49305	110.286		40817.5	350.978	70.4838	2125.05	10.0166		5.91723		40.5693	0.60605	3.41795	27.27	216.87			0.14997	0.41688	4.47501	1.72651	16.9274	0.33309			1.18878															5.48348	3.02533
376-6B	2	57.9376	39.974	5.16688	122.169		42959.4	160.19	74.2224	2143.97	6.79712	0.62187	6.84837	0.06097	40.1474		2.89347	30.9184	203.8			1.59544	1.55987	2.7069	0.471	18.1638	0.16283	1.47136	0.81174	2.35662															5.6645	0.91127
377-6B	1	53.0052		43.825	66.8445		42727.3	359.545	263.713	1126.93	24.0197	0.94142	7.47361	0.24532	70.5798	0.11568	4.22789	23.0132	162.01			0.82692	0.69984	13.9425		7.14168	0	1.78989		3.39041															3.44829	2.19518
378-6B	2	74.6115		14.254	107.527		46139.7	540.627	350.82	1063.36	13.5351		6.25178		41.3932	0.39491	2.3766	22.4584	144.39			0.53365	0.2183	12.9785	1.40222	5.79069	0.27053	5.13453	1.52223	1.28877															1.89896	2.27777
379-6B	1	389.457		58.962	192.506	331.845	48129.6	1561.78	482.169	512.406	18.3871		17.2733	1.05802	82.2464	3.24832	6.01436	11.7659	131.04				1.4976	14.8067	2.21421	4.0231	0.42718		1.4062	7.84296															2.15089
380-6B	2	133.926		36.62	45.853		47900.9	1567.75	538.389	488.982	11.2234		12.0987		53.5675	0.79269	4.44679	10.9023	126.03			0.59878		12.1394	2.1089	2.81746	0.40687	3.10624	0.46226	3.33964															2.87609	1.22347
381-6B	1	180.614		38.061	161.416		41259.5	1027.89	166.052	313.514	43.7262		24.1748	1.44121	116.117	3.92412	8.14446	11.963	78.89					20.4379		0.69486	0			15.7279															0.81485
382-6B	2	292.685		125.149	292.671	300.379	43359.5	1112.32	229.169	309.701	9.19447		26.6633	0.13738	118.193	3.11906	8.1304	11.9782	77.3			0.96883	0.74413	10.4446		1.03533	0	2.45831	2.14756	6.33889															0.62831	1.70034
383-6B	1	164.857		63.6404	9.70769		47745.4	694.765	134.375	803.832	6.94875	0.7255	9.66672	0.56468	52.2764	2.11015	2.94588	14.7324	137.55				0.27551	4.92348	0.75827	4.0743	0.36548			1.7323															4.59863	0.38022
384-6B	2	60.9901	36.7463	83.4095	23.6222		49417.8	936.247	172.962	675.781	8.68384	1.45628	7.08901	0.40232	41.5468		2.16534	13.5174	132.25				0.77059	6.96314	0.10773	3.5021		4.22586		1.74143															4.29048	1.20576
385-6B	1			44.1072	90.8401	33.7277	49951.8	877.104	194.04	456.663	4.88229		6.36175	0.54947	39.044	0.86713	3.40395	7.94865	222.72			1.41145	0.65281	5.74693			0			3.253															5.09001	1.13058
386-6B	2	5.55405		71.9455	51.2563	269.74	48648.8	624.035	133.959	554.514	13.9659		11.4747	0.27963	51.9073		4.01005	9.38408	208.4			0.75899	0.93563	5.51216	0.94953	2.4828	0	0.51762	0.21879	6.97679															4.75275	1.88638
387-6B	1	24.5104			46.4523	83.1279	44931.3	126.628	95.1742	2205.76	13.956		9.96577	0.49229	53.782	1.66279	3.3222	31.6189	223.68			2.23714	1.61174	15.6623	0.09389	15.1198				1.92807															2.90079	0.48674
388-6B	2	87.1265	53.1442	49.9179	109.645	53.9811	44268.6	126.111	127.142	2153.27	13.1998	0.06385	11.6612	1.21588	67.1478	2.89139	4.76663	35.4765	222.57				1.47917	17.0812	0.15666	16.1009	0.1615		0.54408	4.0918															4.31621	4.88304
389-6B	1	103.42	26.942	58.3935	85.3185		47597.9	932.107	117.847	1337.01	16.5497		8.00995	1.25426	44.5708		2.26494	16.7296	237.95				0.18279	5.14566	0.67896	4.19231	0.25428			2.78638															4.87888	0.25259
390-6B	2	15.6722	4.43492		52.1093		44845.5	27.2184	60.4025	1741.09	22.381		7.1659		39.2693	0.5546	2.79345	17.8949	194.51				0.06592	7.61716	1.23694	8.39808	0.23864			2.37476															5.51683
391-6B	1	128.383	12.0057	63.407	80.3796		43524.5	54.363	78.7809	686.318	8.21151	0.19895	7.97073	0.59738	50.5145	0.9119	3.0171	9.6738	149.82			0.95668	0.37675	7.56024	0.48125	4.0197		0.38835		2.42408															3.7661	0.14674
392-6B	2	33.1778		17.0931	98.2689		41602.5	79.4022	58.1538	711.558	18.018		7.20505	0.44738	45.3473	1.22611	2.97621	9.64284	150.67				0.4353	9.65027		5.34066	0	0.86133	0.62023	2.04569															2.95952	1.49127
393-6B	1	437.645		13.9741	97.2408		45267.1	2666.61	380.131	316.897	20.3306	0.3815	8.22704	0.49846	47.0479	0.70266	2.27267	10.4571	137.5			0.83827	0.69755	14.1482		0.29318	0	2.33735	0.37051	1.56261															5.79376	1.52826
394-6B	2	384.408	19.2361		65.4473	11.8054	41315	2279.48	310.154	343.082	13.0227	0.15426	7.83776	0.03753	49.68		2.69561	11.4025	114.44			0.78856	1.2471	19.6887			0			2.08253															3.77824	4.44765
395-6B	1	248.493	17.6636	26.1086	99.2061		43625.3	469.751	182.856	1383.81	102.844		7.16703	0.66229	39.3883	0.6223	2.06009	32.1698	548.09				1.22438	3.63069	0.47303	4.82306	0.2707		1.95688	3.62625															5.84933	0.50332
396-6B	2	265.327			156.975		44502.3	472.675	289.192	1335.69	122.558	0.72896	4.29507	0.06518	32.2519	0.94109	1.48134	28.0187	591.47				0.64097	6.78458		3.74182	0			2.76822															3.26287	3.90398
397-6B	1	115.234		1.89997	204.339	344.823	47825.2	670.081	148.157	1632.15	10.6625		7.55678	1.23119	43.4427	0.72676	3.05501	12.3989	132.29				1.1822	6.8899		7.22369	0	5.43129	0.76321	2.31028															4.6262	2.17462
398-6B	2	69.2523		2.7769	275.021	55.2868	45659.5	803.448	117.009	1392.33	9.32717		8.75379	0.86291	41.1106	0.79416	3.32586	12.3604	150.63				0.5627	6.66972	0.73838	6.89962	0.14245			4.88854															4.5133	0.40928
399-6B	1	57.2366			134.526	38.7386	45858.5		95.2681	1554.05	34.8295		9.95929	0.48471	62.6552	1.46348	3.61551	13.205	208.71				1.2695	4.31938	0.72932	5.74095	0.14071		1.87866	3.60968															3.12996	2.48485
400-6B	2	142.738	71.6402		103.766	26.8436	44191.2		55.4622	1732.48	25.8941		10.3085	1.4919	59.9299	2.13563	4.31465	11.8952	236.15					2.9691		9.98764	0	0.77381	0.04223	4.65572															0.61791	0.38876
401-6B	1	94.582		20.7476	70.0032		46705.3	834.461	460.143	900.431	20.8626	0.05554	9.61146	1.3822	58.2909	0.5538	3.77722	20.2965	143.77			0.5675	1.35723	20.577		2.39453	0		0.11604	3.25234															2.47328	4.36309
402-6B	2	178.455		8.35111	120.669		48144.9	609.463	356.539	887.956	33.905		9.43029	1.40705	56.3485	0.72186	2.58445	20.3317	164.43			0.20117	1.17993	27.9604	1.07715	1.11408	0.20781	1.48419		1.58872															0.22797	5.12051
403-6B	1	146.695	49.5964	29.0251	80.3078		43837.2	503.216	190.306	1318.9	12.9947		10.5246	0.39791	61.7955	1.30772	3.77341	60.5256	232.57				0.65535	5.78301	1.30514	7.58033		0.03717		3.44266															2.56041	1.61119
404-6B	2	65.0963	84.4101	64.4788	122.242		45337.5	908.678	233.757	1479.03	9.51891		7.27685	0.4823	41.6838	0.1333	2.41172	53.7189	226.16			0.26101	0.98189	7.59051		7.81609	0			4.75138															6.54352	3.37646
405-6B	1	102.765	2.25129	1.62489	27.3508	10.5648	41995.2	478.041	203.986	1157.1	24.5324	0.80371	9.81824	1.19159	51.8188	0.90462	3.58559	16.614	170.14			0.75671	0.30558	9.44804		3.88419	0			7.22933															3.94974	3.89331
406-6B	2	117.704	47.4553	21.1761	132.767	131.612	49748.4	618.001	159.149	909.124	23.6906		9.72276	0.81294	54.8755	0.56733	3.47268	17.2956	166.92				0.73359	9.99585	0.74676	3.86739	0.14407	2.00302	0.80997	4.33678															6.35783	3.20733
407-6B	1	57.7919			183.838		45362.2	275.553	116.578	1189.15	15.5862	0.98109	5.50583	0.0544	37.7511		1.77301	18.6263	189.17				0.81073	4.1917	1.84119	6.8184	0.35522	0.09743		3.96261															3.39969	1.20475
408-6B	2	42.6225	11.0082		161.517		49402.2	217.379	161.923	1079.96	12.4701		5.74816	0.41727	34.6392		2.25377	18.9506	165.28				0.59299	3.75324		4.71185	0			3.22007															4.51312	0.52963
409-6B	1	106.74	11.1695		111.921		44434.1	68.3693	45.3505	1391.3	13.0289		6.22281	0.88523	43.8374	0.17888	5.58771	15.2418	415.51				0.54364	2.6895	2.3156	8.57235	0.44674			2.64165															1.59102	1.11765
410-6B	2	167.53	23.9405		129.35	79.6742	46330.7	92.8839	63.7403	1265.47	12.4339		6.54815	0.03903	45.7748	0.44552	5.06732	13.2721	413.02				0.51285	3.28145	2.07107	8.11004	0.39957			4.80296															4.22725	2.23352
411-6B	1	81.4719	58.8966		42.8246		48497.7	632.341	148.172	626.023	20.2562		8.51335	0.07987	47.5701	0.46125	2.92385	18.3788	231.88				1.16183	6.89673	0.59685	1.21332	0.11515			3.83755															4.90016	2.24832
412-6B	2	98.7141	40.0422		26.1149	98.9063	51988.2	682.544	129.401	572.26	12.6984		7.7183	0.16196	48.8559	1.12414	3.5057	17.5946	222.59				0.55833	5.20319		0.52328		1.88535	0.52575	0.57946															2.1113	0.65548
413-6B	1	114.65	33.9177	185.779	91.2426	61.7258	44128.3		99.8169	2339.08	54.6253	2.41647	7.98707	0.88811	44.0719	0.31602	3.03937	147.009	295.3				0.69162	2.47704	0.65772	6.6078	0.12689			1.72327															5.22478	7.4884
414-6B	2	40.8044		122.628	121.267	70.5772	43267.1	40.0487	99.207	2174.25	56.7563		9.92192	0.71626	43.5782	0.14436	2.7476	87.5828	301.2				0.99016	7.13702	0.97341	7.05618	0.1878		0.11731	4.31283															3.78347	3.9261
415-6B	1	27.201		44.9438	110.916	117.955	48083.5	1072.79	84.4191	461.606	7.25527		12.6167	0.25733	47.1467	1.72562	2.06863	11.1487	206.87				1.59149	10.144		0.32106		0.30732		4.01549															1.44046	5.75995
416-6B	2	42.5616		54.5056	66.6749	90.2014	48347.6	815.207	91.7406	457.505	7.87617		10.3223	1.69004	39.1103	0.29221	2.20145	14.9726	193.44			0.23216	0.52115	7.95264		0.91104	0	1.80546		1.06383																5.64428
417-6B	1	67.7103		34.5844	56.1825	6.91326	43911.1	4197.09	621.6	373.822	11.5556	0.91639	0.02484		26.8732	0.3618		14.6135	96.26				0.77556	10.0495		0.09932	0			0.8588															4.35084	3.85756
418-6B	2	81.5685		72.4242	89.6033		46198.4	4537.46	934.709	327.029	15.7362	1.09163	3.43638	0.18894	40.7447			12.8659	104.94			0.21332	1.5958	10.131	2.20391	0.98016	0.4252	6.51682	0.88688																2.74855	4.03716

## Sheet: Difference
ID	Diff_Na	Diff_Mg	Diff_Al	Diff_Si	Diff_P	Diff_S	Diff_Cl	Diff_K	Diff_Ca	Diff_Ti	Diff_V	Diff_Cr	Diff_Mn	Diff_Fe	Diff_Co	Diff_Ni	Diff_Cu	Diff_Zn	Diff_Ga	Diff_As	Diff_Se	Diff_Br	Diff_Rb	Diff_Sr	Diff_Nb	Diff_Mo	Diff_Ag	Diff_Cd	Diff_I	Diff_Ba	Diff_Hg	Diff_Pb
1-6B	16.5722			72.7581	43.5523	5321.51	141.91	-41.97	43.9076	5.16554		1.40459	0.05494	-0.27748	-0.0883	0.1463	-0.10545	13.65			-1.17815	-3.67151	-2.62759	-0.71724	1.31578	-0.38999					2.69859	3.51947
3-6B	-37.7148	-46.7352	12.9307	-10.4212	-103.245	5649.8	35.9067	46.0331	-150.19	-6.09294		-1.18275		-5.14983	0.24259	0.28109	-1.55117	5.08	-1.13326	0.46467	-1.44694	-2.72277	-0.47575	-0.26097		1.86281					-1.28076
5-6B	-13.6526	-24.9878	-1.80969	-119.215	-88.7698	-7791.55	38.5534	74.3382	-317.157		-0.46569		1.04941	1.86636	-0.29995	-1.02246	-5.77185	0.48	1.54726		0.51522			3.89012	-1.6289						1.34799	3.4358
7-6B	177.856	11.6069	1.32896	52.5208	72.1498	6758.65	387.046		44.7416	1.99651	-1.94139	-1.30944				0.19386	0.3953	-25.16	-0.17506	0.02066	0.04009	0.55943	-1.75055	0.54123	-0.72076	0.54936						3.86699
9-6B	25.439	-38.828	-15.0249	-6.61679	85.1831	-4813.75	-150.6	-86.2236	284.504	1.00341	1.27909	-0.47031	-1.15002	-0.73835	-0.23688	-0.48657	2.74888	6.74		0.09957	-0.58702		-0.45662	3.5366		1.41453					1.91312	-0.13051
11-6B	-17.1808	33.8501	8.28759	-45.3087	75.0515	-2810.92	-645.524		-68.7482	2.33925	0.682	0.30698		-0.14765		0.24841	-1.78728	16.56	-0.38834		-1.28566	5.89495	0.37663	-0.20624		2.59561					-5.03106	-0.67852
13-6B	4.75145		8.41209	-59.998	-115.359	-5482.17			-36.7576			1.89794	-0.61297	1.84669	0.27568	-0.23909	-3.13884	11.48	-0.97273	-1.37888	-1.9653	-7.20545		1.33626	-0.94599						1.60363	3.51028
15-6B	-61.6216	32.7848	-12.2814	-38.1013	-100.334	-178.623	89.0979	-38.5633	-297.806	0.64344	0.51241	-0.12522		-3.43664	0.45327	-1.08366	-3.67755	8.98	-0.2181	-0.28689	-1.07193	-0.02971	2.72483	-1.36		1.69792					1.82356	-0.22469
17-6B	-30.6986	-13.6231		34.7451		4095.06	-14.6264	51.0493	-66.1856	4.63298		-0.45499		5.75881		0.39854	-2.36288	0.03	-1.34741	-1.41155	0.53366	0.13831	-0.42932	0.58667	0.85442	-0.37429					-5.2357	1.43742
19-6B	-71.1745	8.05159		-16.7272	-32.6442	9556.02	-57.2323	-18.7632	-147.184	0.47077		-0.89251		-2.48489	0.61778	-0.38671	-0.95178	-39.79	-0.3755	-1.79407	-1.2331	-0.78494	0.05631	-1.25743		1.68216					-0.64328	-0.16246
21-6B	29.796	55.7468		92.0015	-132.28	1574.84	-53.9227	-15.8794	-311.243		4.24626	1.81322	0.03692	3.70174	0.28828	-1.0749	0.79209	11.15	0.44442		0.64341		-0.46429	-1.08123	1.31773	0.34674					3.68397	0.44062
23-6B	-100.762	-80.4643		-11.6091		-779.499	-65.4439	-40.3071	56.1544	4.97333	0.88582	0.87268		2.22149	0.29694	0.66165	3.66397	18.11	0.75331		-0.85816	1.82777	3.49666	1.52393	-0.22768	-0.21788					0.56006	1.44267
25-6B	-14.5282	91.8463	21.8675	13.4072	-30.5402	-241.09	-47.2681	96.5043	58.6363	-3.88393	1.14745	-0.3295	0.41668	-0.84037		-0.59707	-3.08347	-15.55		0.81517	-1.89459	5.68015	-1.18609	-1.82229	-0.50164	-0.17407					-0.61208	-3.24009
27-6B	-19.7464	-36.9206		-45.5075	79.1306	310.387	11.362	3.92142	-362.855	3.76912	-0.61641	-0.54086	-0.0861	-0.21534	0.4727	-1.04578	0.97337	18.19	-0.15236		-0.86936	-1.16038		1.2444		1.81672					2.96237	-0.10756
29-6B	-72.8931	-26.5328		38.5458	-42.6427	-817.604	65.1108	-20.9019	-319.192	-0.75704		0.72321	-0.02387	-2.87732	-0.13095	-0.43416	2.43838	23.29	0.11247	-0.53994	2.11348	1.08804	-3.69828			-2.04468					1.75734	2.39806
31-6B	-46.6342	-23.2157	-17.8063	-125.145	-106.87	2947.95	-613.253	11.0226	-112.974	2.51916	0.32564	0.94053		2.02211	0.39534	0.53018	0.6644	-2.91	-0.48843		0.97554	-2.88791	-0.05438	-0.47236	-0.01343	-0.70889					2.86831	0.98206
33-6B	-20.666	-34.1557	-1.55088	-10.8988	-62.4263	-1997.59	89.2953	-35.2086	12.7438	2.39093	-2.04636	0.22513		-1.12871	-1.06797	-1.74222	4.32328	15.71	0.61651		-1.37913	2.48871	-2.67865	0.10216	-0.81369						-1.22446	2.53545
35-6B	-88.1519	-25.3318		-76.5107	-44.0817	-1587.34	36.8231	70.8449	-317.984	-2.95252	-1.32408	-0.85836	-0.13573	-1.74576	0.07922	0.18756	-3.49338	-9.71	0.04618	0.66269	-1.01628	-0.6126		-3.07125		-0.17777					0.11125	-0.3446
37-6B	146.051	-28.6287	7.13025	96.5775	-131.049	-910.292	-363.856	79.5392	326.815	4.96107	-1.84451	0.62356	0.90069	-0.81295	-0.74853		0.3452	41.04	0.14375	-0.1544	0.94483	-0.12385	2.67594	-0.66588	-0.26016						-5.54824	-4.13482
39-6B	-39.4129	-56.1467		-14.4755	14.713	2558.71	-111.503	-75.4282	-114.65	12.4121	0.15184	-0.68039		8.30019	1.67858	0.60545	-2.60548	43.91	0.50348		-1.40661	7.75701	0.72769	0.67255	0.46439	-0.18918					-0.52579	2.2323
41-6B	165.03	-20.9572		-43.2528	37.1336	2825.1			-20.6082	4.1517	-2.93318	1.51178		1.38484		1.01935		-15.98		-0.51788				1.08823	0.51134						-2.02306	5.42975
43-6B	192.726	102.111		16.8532	21.9116	4615.79			-176.409	-0.80544	1.57989	1.63139		7.73623	-0.39729	-0.46351	-1.24422	-37.03	-0.93467	-0.54464	0.00489	5.82377	0.7644	3.03097							-2.88669	2.12182
45-6B	37.2816	76.5723	0.46676	-44.0787	-122.633	-957.532	50.6985	83.9485	-163.639	-4.66183	0.40359	-0.04741	0.29367	-6.2265		-0.26857	-3.92628	10.36	0.57629		0.91536	0.81107	0.47515	-3.23253	1.36103	-0.93312					-2.04245	4.04849
47-6B	138.888	122.348	28.7083	120.446	52.6653	-1905.96	454.85		70.5347		1.42348	2.12097		0.8835	0.0113	1.30727		-21.58	1.02123		-0.163	7.04804	-3.1504	-2.83384	-0.69759	1.33333					-0.19683	1.17176
49-6B	-37.5464	-80.7962	19.1267	75.6799		497.696	-457.861		-72.6857		-0.99673	-1.74884	0.68844	-0.55256	0.07109	0.46225	-4.17576	-6.27	-0.37394	-0.932	-0.37749			0.10902	0.20658						2.34782	-3.62393
51-6B	65.7216	36.3543	20.0014	54.0676	-49.2319	-5109.55	-24.9479	27.8105	131.242	4.42297	1.39069	3.91881	0.21306	5.56223	-0.30284			11.98		-0.03457	-2.75756	-6.48218	-2.43816	-0.93781	-0.30959	-1.75125					-4.35312	1.30169
53-6B	26.7254	-18.3626		26.1496	61.9519	1678.28	-140.127	-49.6309	-108.926	-8.83218		-0.52364		-1.07297	0.64919	0.64241	-4.37075	-28.43	0.64385		0.33141	-1.57357	-2.24881	-3.04578	0.23813						-1.5595	-4.24316
55-6B	17.795	21.7114		-6.43487	20.4941	1712.52	291.996	25.8483	-277.402	4.2346	-0.6634	0.77252				-0.72056	-1.45731	-37.97	-0.46345	0.52198	-1.29257	-4.39832	0.52806	-4.24535	-0.34706	1.59348					0.23624	-1.53588
57-6B	15.0589	106.058		-37.7662		4018.77	-57.5411	-36.076	141.33	-1.20539	0.88074	0.50011		0.42247	-0.436	-0.17579	-2.90633	16.69	0.42203		0.95844	-0.29165	1.74783	-1.5843		-0.33374					5.04789	-0.80089
59-6B	-50.0665	37.9985		88.743	-1.39795	6562.12		-87.6606	390.093			1.7835	-0.60675	0.16181	0.23716	0.04753	-0.41983	-10.62	1.38118		1.00903	-8.32864		1.35227	0.32526	1.17272					-1.04907	0.31049
61-6B	57.1841	-26.4286	24.3501	-27.7831	-49.5303	16.4775	-185.493	31.4332	23.7167	3.36374	1.76963	1.29929		5.12105	-0.12419	-1.24247	2.24288	56.86	1.07896	-0.14454	1.6946	2.1389	0.18481	1.68417	0.30439						1.78098	4.3449
63-6B	-31.9703	4.4786	25.6257	25.5059	21.713	698.677	-75.0241	-120.679	20.8002	1.10126	-0.80379	-0.1901	0.22788	1.18561		-0.71638		6.29	0.3083	-0.652	-1.59647	-0.67622	0.79454	4.54353		1.08453					0.67218	-1.55231
65-6B	32.2282	28.0653	-15.3543	-13.4989	-21.6494	4007.58	-196.228	71.1273	36.0589	-12.1452	0.44456	0.63113		-5.56183		-0.15165	2.44924	-18.22	-0.66232		-1.18163	3.73912	0.71685	0.84531		1.57387					-2.10284	0.04972
67-6B	-62.2028	-63.4962		-82.1631	-241.589	-5317.51		-14.4006	-197.975	-11.1865	-2.18755	-1.17934		-8.88624	-0.04996	0.89397	0.51984	-2.48	0.19696	0.47291	1.02433	0.4657	0.32492	0.87632		-0.8384					-0.85392	-0.77254
69-6B	-23.1634	-47.3294		-62.4067	-60.6579	4054.29	-174.168	117.238	4.90947	0.87478		1.47972	0.39113	-0.13123	0.31948	-0.48847	2.16542	-5.23	-0.06115		-0.23336	3.53998	-0.89946	-1.82811	-1.452	-0.21626					2.22628	1.56821
71-6B	19.8897	-74.0538		80.6766	83.3754	6015.35	10.1632	-35.7286	-88.5744	-0.82703	-0.85285	-2.81387		-5.6156	-0.42163	0.22279	-2.75841	-19.01	-1.69964		-3.44818	-1.55648	0.39561	-0.18786	1.04885	-3.26723					0.08808	-0.22177
73-6B	-28.1936	-20.097		60.6461		2701.82	557.171		-221.377	-12.5374	0.233	-0.8926		-2.03957	-0.00347	0.19573	-0.98985	-12.63		-1.03377	-0.58165	2.73058	1.51359	-2.016	0.01874	1.53078					1.5181	0.77248
75-6B	-94.4697	85.3391	2.54989	-4.37059	-144.316	-5586.9		-139.53	297.742			1.88943	0.00744	4.07589	-0.3598	-0.29619	1.25972	25.8	-1.29929	-0.98915	-1.55092	1.28063	1.08379	2.7767	0.46979	0.0861					5.77341	-0.25106
77-6B	-6.19896			-40.1315	-34.4689	-7373.63	27.9712		-19.651	-0.71263		-0.01034	-0.3415	-0.84835	0.36381	0.33882	-0.20953	-8.01		-0.78029	-0.06951	2.60977	-0.64077	1.53636	-0.69746	0.34946					-3.32765	-1.9561
79-6B	-103.624	-19.9152	-17.9388	-46.6955	-51.5674	533.066	-151.99	-126.58	69.0537	-0.89365	-0.60173	-1.06817	-0.2856	-5.8228	0.67953	-0.078	0.41985	30.3	-1.93055	-0.95919	0.24259	-3.00284	1.78319	0.20602	-0.33102	-0.39367						-1.10325
81-6B	85.9775	-20.4131		-57.9489	-97.4421	2904.38	-94.7348	50.8187	-71.2373	-0.56375	0.89515	0.24987		-0.08214	-0.37282	-0.45721	-1.38316	-15.75	0.6723	-0.88677	2.44119	-0.60954	1.39438	-0.89903	-0.14727	0.3074					0.49283	3.94905
83-6B	-64.621	17.3495		26.3905	122.097	1501.29	-52.4108	30.6581	116.097	-10.3963	-1.67598	0.31194		-3.41925	-0.29591	-0.3965	0.41335	-6.16	-0.40276	-0.51981	-1.20365	0.74509	4.395	-0.8622		0.27885					-4.24855	-3.783
85-6B	-176.014	-16.6403		-43.1538		5136.41	245.267	67.2354	7.77546	-4.85843	0.90117	-1.51592		-5.34378		1.38212	0.65932	-15.17	-0.2876	0.92169	0.29289	2.04898	0.39262	-1.73261	1.91757	-0.90299					1.37766	-0.9123
87-6B	-103.398			-41.5112	126.619	2720.3	-268.842	-144.544	129.33	6.24705	0.06208	1.70472	0.22213	1.64064	-0.17091	-0.40731	0.12346	9.04	-1.16468	-0.08273	-0.72376	3.02481	-1.48447	-1.74033							0.4005	-1.21598
89-6B	19.3334	54.4628		103.063	89.1104	8201.27	-118.323	-19.3696	-107.137	-0.48494		-0.83924		0.37536	0.5644	0.18767	-2.52153	-9.7	0.46191	-1.21916	-0.65718	-0.07349	-1.25783	-0.38892							-1.72421	-0.94019
91-6B	-98.9944		-13.4501	-103.259	-10.9112	-116.554	-711.34		2.35354	2.99483	-2.41227	-0.29339	0.30683	-0.85186		0.74428	3.01401	19.47		0.70748	0.28016	0.89324	1.54353	0.90758		-1.32793					1.6563	2.80561
93-6B	55.8112	49.8255		-24.0725		4762.31	409.99	-31.0298	-188.066	-0.57313		1.92821		-4.51026		0.0164	1.41826	-31.41	-0.17017	-0.52278	-1.89683	0.15937		-0.62527							0.88435	3.61601
95-6B	6.78738	56.6653		-50.8701	-58.0754	-598.663	36.5358	-47.8403	-11.9596	3.88058	0.21792	0.45146		3.48929		-0.08515	-0.63834	-8.41	0.30541	0.16975	1.40615	-0.33599	-0.15192	0.90622	-1.35747	0.57272					-4.78066	1.26526
97-6B	37.2954	4.27503	7.82	-9.10791	-29.5098	4694.55	-100.125	27.8904	-208.045	1.37564	-1.37092	0.29656		0.94077	0.39836	0.66617	0.15091	2.75	0.34589		-0.92029	-1.40955		-0.76163		-0.41875					-1.44313	-1.49973
99-6B			-83.5268	-44.6957	55.7244	2203.92	66.7729		-46.1161	2.84433	0.24898	2.32401		2.79329	0.68855	-0.10254	-2.93162		-0.27116	0.23956	0.60187	1.99078	-1.41113	-1.11967	-1.66069	-1.78194						-4.09479
101-6B	-136.48	-10.1883		108.847		1256.62	-336.696	7.97208	39.2971	3.06034		-0.04794		1.67162		0.75386	2.04312	0.38	-0.49639	-0.83593	0.41283	2.55999	0.32046	-0.99159		3.98644					-0.26926	-0.84083
103-6B	192.148	110.155	5.20581	61.0384	35.2654	9012.42	-141.518	124.984	-49.3323	11.8765	-0.69191	-0.00855		2.19068	0.46515	1.88299	3.62595	8.2	0.27681	-0.81376	-0.99922	-5.23802		-4.91715	-0.33053						0.49525	-1.26079
105-6B		64.2254	57.3999	26.3496	-22.035	-3674.87			101.82	7.36266	1.59877	-0.37809	0.47141	1.9036		0.82982	2.92276	17.59	0.95304	-0.40896	1.60769	3.01298	0.38323	1.06596	0.83361	1.89751					0.26342	-0.49224
107-6B	43.5985	-35.5528		-100.759	106.247	6466.08	-139.665	-27.9689	-106.461	4.88987	0.97937	1.60899		0.83351	0.14499		-1.07522	0.37	-0.2994	0.39403	-0.47356	-1.7288	2.33361	-3.36694	0.75469						2.32468	-2.08241
109-6B	-6.58345	-45.3841		34.5589		6932.09	-47.8135	21.4449	171.492	-4.34753	-0.28998	-0.25732		-3.56271	-0.50938	0.12319	0.20575	-5.22	-0.12483		-0.04559	6.03348	-0.55384	-1.17074	0.69729	0.31401					4.99377	-3.28125
111-6B	78.1384	26.538	6.90673	65.6541	-22.7756	7564	188.93	60.7586	67.8475	-3.84216	-1.07104	0.54081	1.49195	-0.7787	-0.1721	0.4471	1.24763	2.59	0.86446		1.30336	-2.12807	0.39749	-1.43981	0.68636	0.75291					-0.59052	1.43827
113-6B	97.5496	-14.4474	-26.8054	-62.3281	-64.4586	-3204.05	-750.276	-25.3731	67.7426	-2.80051	-0.26131	-1.46417		-0.41396	-0.64671	-0.36428	1.05285	11.99	0.25521	-0.6156	-1.25204	-4.75519		-1.84088	0.45653	-1.58557					-0.22746	-1.78394
115-6B	-37.0155	-31.6703	-23.9694	-13.2968	39.2943	3619.65	101.666	-9.14815	-118.696	-2.6965	0.19034	-0.78069		1.12619	-0.15209	0.19653	-1.0141	13.14	-0.90409	-0.00937	1.73414	-0.40869	3.46972	-3.08687		0.06853					-1.92774	0.25407
117-6B	99.2949	11.0171		-23.3054	12.6728	1583.6	146.027	0.5316	117.398	0.42399	-0.42035	0.48015	1.09025	-3.17764	-0.1255	1.02484	-4.60956	7.49		0.15639	1.97652	-3.00982	-0.91803	-1.14606	-0.32581	-1.17291					1.86102	1.26245
119-6B	133.582	19.6082	33.0982	58.363	81.2684	-1378.8	145.806	-57.8666	69.3428		-0.49962	0.39305	-0.47948	1.39201		-0.8009	-0.19264	4.02	-0.06395		-0.33458	-7.28471	2.29041	1.44604	-1.35332	-0.70014					1.99194	-4.6846
121-6B	7.13221	11.6878	47.6067	69.1024	77.1445	-3881.12	203.461	-3.67763	77.2182	3.03622		-0.40681	0.35824	3.83644	0.21872	-0.87706	-2.66982	33.52	-0.47463		-1.37173	-0.43311		1.61751		-1.16544					1.07914	1.18861
123-6B	-55.6158	29.6327	16.6314	37.1085	98.4707	2100.71	-493.927	-166.495	-27.4547	0.28058		1.57246		5.6079	-0.06309	-0.36826	2.07039	-10.05	-0.36299		-1.42231	-4.40257	-0.90456	0.21111		-0.25379					4.91864	-7.78523
125-6B	37.4244	7.07151	-66.1847	-45.1731	-31.0799	5795.47	-279.077	-1.71721	116.407	12.5631	0.35359	-0.19186		-1.66982	-0.80264	-0.6053	0.31625	-4.78	0.34676	-0.41069	-2.28737	-1.59098	0.34239	3.88193	-0.40353	0.23209					-0.00168	0.94559
127-6B	105.587	105.37	8.79587	-8.30376		-4659.27	2.46271	-49.4644	-236.64	-2.5359	-1.15802	0.88211		-5.0668	0.62254	-1.81062		-0.46	-0.20391	-0.32672	2.22587	0.83257		-3.26828	-1.72929						-5.54309	3.91264
129-6B	288.04	32.0915		-38.0724	66.2966	-5203.97	105.994		27.3103	6.10414	-0.41919	-0.82518	0.84267		-0.01734	-0.5965	-0.53196	-15.6	-0.72212		-0.40841	-2.06131	0.14964	0.12645	-0.65866	0.21347					-3.91173
131-6B		9.25727		-19.8816	-80.9678	-3112.35			137.633	-1.72286	-0.09616	-2.61867		-1.37121	0.71482	-0.17573	-1.56492	-22.23	0.42586		-0.15503	-4.12962	-4.5094	0.98313	-0.62619	0.08092					-1.97852	5.07147
133-6B	17.8883	-8.51146		49.6284	46.6363	-1250.81	-521.047	-17.5322	-23.8884	-2.79816	-0.10035	-1.34214		-1.53394	-0.51543	-0.18992	-0.96607	-2.9			1.59234	1.70067		0.33787	0.16116						0.13024	0.24227
135-6B	-38.1492	68.1815	-50.1507	17.3938	-160.644	-445.619	-17.2419	-47.1164	-105.7	0.37393	-1.51368	-0.60471		-2.57452	-0.53989	-0.47938	-6.46268	-3.91	0.421	-0.86533	1.13943			-2.18938	0.06217						-0.10322	4.31226
137-6B	-75.9224	-39.2782		66.2622		6954.96	-146.515	-18.9433	-142.898	-0.42653	1.39668	0.38909		0.47777		0.34454	0.37131	2.1	0.41208	-0.31607	-1.41601	-0.04028	0.26168	-0.68863							-1.28376	-0.15191
139-6B	-29.3649	5.0923		-59.4736	1.43903	1298.46	-86.2198	29.5818	-264.145	-2.59453	1.82159	-0.48315		-0.10812		0.7017	-0.18572	70.66	0.60862	0.44293	-0.42081	-1.59601		-3.03138	-0.0785	0.83676					1.39939	-0.58884
141-6B	106.158			-23.8465	-45.7698	4650.75	508.643	53.0999	96.4295	0.46351	-1.01711	0.68423		-0.84118		-0.29129	0.04546	16.08			-1.22081	2.64592	-3.72717	-0.43097	-0.78945	-0.64989					-3.29601	1.17268
143-6B	35.4661	4.17454	-54.8979	-17.3888	-1.00188	-3296.12	-351.69	-26.5792	16.5885	3.38483		-0.0152		-1.73172	0.20231	-0.42065	-0.05386	-36.34		-0.17081	-1.25007	-1.63059	1.63525	0.80022	-1.77845	-0.35135					-1.56179	-0.26014
145-6B	79.2706		88.5477	-157.715	-124.443	-4163.62	57.0899		1.53061		-0.69244		0.62614			-1.42335	0.68897	-48.49	0.49301	2.19565	0.90543	3.77904	3.33086	-3.99691	0.93026						0.10242
147-6B	-4.78304	94.6606	44.4718	34.6382		397.026	-485.072	-65.8909		-1.45106	1.33376	-0.87331	-0.59737	-3.88144	0.14252	-0.26568		18.79	0.94931	0.22106	-1.25852	-4.26347	-0.56905	6.70407		0.21182					-1.36506	2.38591
149-6B	43.3452	-1.46757	13.0947	63.9842	-138.511	1848.52	212.646	-45.5082	-147.666	-2.29231	-0.01846	0.17686		-3.60549		-1.34588	-7.74111		-0.07591		-1.16511	-0.05319	1.61877		-0.69722	-3.13419					-0.196	-0.06444
151-6B	28.4906	23.4784		-12.1131	-35.7516	-3018.43	-104.217	0.40082	73.7117	-2.63442	0.94355	1.7793		1.73434	0.14574	-0.06566	-1.10164	20.77		0.41154	-1.39934	-2.87064	-2.66136	-0.08668	-0.22359	1.34263					-1.45752	4.11225
153-6B	3.42958		43.5431	-33.7503	-156.159	-7437.98	-411.575	-38.7029	28.0729			-0.05609	0.29679	5.59425	-1.25473	0.072	2.3889	37.88		-0.4447	0.03638	6.16031	-3.00345	1.01684	-0.68375	2.63173					8.33655	0.36136
155-6B	179.722	57.1622	-37.6642	-29.4658	-27.2392	7751.55	-381.962	86.3863	-57.212	-4.28254	0.1105	0.61577		-3.20899	-0.04046	0.97621	-1.02454	-26.95	0.46217	-0.15775	-2.83693	-3.58564		-2.34438	-0.14591						-0.85412	-1.56192
157-6B	-56.9512	-19.1891		20.2618		4637.11	-214.145	-93.7806	175.953	6.05971	0.91244	1.30806		1.35507	-0.22293	0.54896	1.76119	-12.03	0.23186	-0.27412	0.28245	0.51629		0.53046	-1.19869	-0.97083					-1.45499	3.27216
159-6B	-26.1916	32.079	-30.4269	-46.8043	-143.206	-3509.66	-519.272		151.837	2.11528	1.27283	2.06103		5.86455	0.30461	0.07802	7.75812	11.92	-0.31463	0.25881	0.04465	-2.56028	0.29773	5.01437	-1.26623	-2.2664					1.13151	1.83739
161-6B	-99.1379	-41.0008	-0.27396	-41.6763	-28.6715	1070.3	-223.273		-184.134			-0.12194	-0.00992	-8.13022	-0.09871	0.47854	-0.98016	-12.06			0.31751	6.02736	0.21883	1.38107	-0.38145	-0.33759					0.83495	2.18446
163-6B	34.8363	-23.4069	8.87244	-67.151	-269.337	-5972.94	-835.951	-61.1809	186.839	3.8942				-0.34564		-0.41462	-0.54325	7.67	0.4318	0.22335	1.92721	2.31458	-0.23646	1.35785	0.02954	-0.66974					-1.71682	1.52826
165-6B	-212.945			11.2004		-4364.73			-126.163	-8.60261	0.06305	0.02325	0.84092	-3.74835	1.17188		-1.98852	-6.59	-0.65658	-0.5689	-0.53489	-2.2255	0.44776	0.53677		0.48605					7.56163	0.92118
167-6B	-65.8298	-89.9008	-7.83691	-67.0901	141.183	1164	133.367	23.977	9.8275			-0.0611	-0.23938	5.41329		-0.99547		68.74	0.37743	-0.90923	-1.38811	4.41971	0.34729	-2.63905	1.62432	1.61204					-1.23392	-0.19841
169-6B	85.5598		-23.4487	14.7911	35.8586	2561.37	-189.849	-9.5929	-128.712	-0.41973	-2.29397	0.44624		-5.64783		-0.11008	-0.41442	-18.02	1.011	0.94086	-0.37949	-0.20071	0.05785	-0.61161	0.15573						3.05729	-0.09258
171-6B	50.5196	1.24085	-19.8961	-87.2452		-56.4807	-877.967	-57.1245	99.7907	-2.53304	2.25124	-0.91199		-7.61225		0.12938	3.09817	-15.19	0.51483	-0.35636	-0.06713	0.04826		5.04539		0.15498					0.43661	1.47141
173-6B	114.496	3.19769		2.70405		5474.59		141.481		-1.41001		1.71525		1.43256	0.07613	1.00807	-1.80559	-30.35		-0.07077	-1.30151	-0.97647	0.69358	-3.70222		1.05128					-2.83077	1.02292
175-6B	50.4464	74.6918	-15.9936	-84.0987	-198.147	-4000.68	69.269	26.6705	-123.598	3.40147		1.65047		-1.04405		-0.61621		26.85	0.92054		-0.10011	-1.61263	-0.38658	-1.55978							-0.40682	-0.18809
177-6B	-9.88028	-1.04992	3.76728	-35.4986	18.6849	-2696.87	-113.149	-18.1118	-189.564	-3.75784		0.30619	0.50486	-2.89816	0.9954		-0.01045	20.84	0.66497		2.05544	2.31706	-1.43695	-2.3368	0.41191	-0.027					1.81485	2.20659
179-6B	64.5914	34.0202	-10.3276	7.126		4577.1	147.696	43.3948	34.6872	3.11313	-0.434	0.89663		1.41079	1.12175	-0.14462	2.01035	18.74			0.6117	2.95836	0.48665	2.3312	-0.42667						2.02447	0.28492
181-6B	33.6114	-21.7785		74.5676		-2543.5	-8.8843	-17.5113	52.6102		0.07971	-0.21658		0.88032	-0.04802	0.34069			0.07999	-0.49027	-1.25945	-0.29839	-0.02509	-0.02994	0.35822	-0.36376					-1.66045	1.30034
183-6B	-79.3559	24.7957	-19.1046	-55.5406	-6.68933	-10656.4			30.3315	-6.77506		-0.77838	-0.26745	-3.09317	-0.41331	-0.15438	1.38984	-19.27	0.03001	1.51583	-0.67391	-0.74945		-1.41475		1.63987					-3.0156	-0.76352
185-6B	57.1005	-74.175	49.6141	22.5507	-133.097	4564.64	-8.65235	7.41651	19.4985	2.09019	0.76059	0.74603	-0.63786	-1.78448	0.20053	0.07538	1.84023	0.9	0.28714	0.23337	0.82881	2.54549	-0.92338	-0.92918	-0.23405	2.52822					-1.2273	-3.43093
187-6B	199.347	69.2538	53.863	81.5105	44.1696	-294.237	-665.642	-12.4219	-20.2107	4.64589	-0.32344	-1.18523	-0.13811	2.80119		0.7554	-1.02994	-13.68	0.55402	0.06046	-0.584	-2.19348	1.05178	0.22766		0.05528					0.81157	0.74286
189-6B	51.7231	-13.3994		8.25858		-2170.55	233.903	-42.7646	-87.7586	7.45876	0.9553	1.5728	0.09084	-3.57891		-0.15238	-2.02609	-0.67	2.0295	-0.06074	0.90996	3.4716	2.26391	1.18862		-0.99563						-0.7041
191-6B	55.5338	54.5234		-1.11461	-65.3101	8908.16	649.553		8.34481	1.80763	-1.26853	0.1587		-2.08399	-0.41654	-0.13974	-1.52824	-6.06			-0.30706	-0.32455		0.70341	0.39575						-0.96719	-1.69366
193-6B	-17.7927	-68.6783	-27.44	14.1725		7057.88	-61.4178	-0.33891	-184.177	1.15027	-0.22388	0.21168		-0.72621		-1.03592	-2.9931	-7.5	-0.89484		-1.90151	-0.05192	0.29865	0.11957	0.37072	-0.33472					-1.93765	-5.94143
195-6B	56.0378	59.1911		11.8565	13.6069	-2558.19	-267.678	-37.3419	77.1441	-1.4076	0.59097	1.24456		0.50806	-0.15151	0.40402	4.55783	8.75		-0.68338	-0.09299	1.4912	-0.3527	-0.79063	0.39555	1.26041					2.1044	0.6455
197-6B	-105.733	48.2279	-0.0065	6.99826		14.4637	-306.711		-24.1486	-1.0623		-0.50516	-0.39651	0.45638	0.01489	-0.424	-0.58057	3.46		0.40897	0.7028	-3.34767	-0.0401	2.26342		0.25344					2.04434	-1.19747
199-6B	-36.181	-38.8968		53.5888		1631.84	-295.497	-18.4898	93.087	-0.76779	-2.38589	-0.25288	0.16082	-3.42997			1.25533	-17.2	0.20638		0.92	-0.57836	-0.64694		-0.30934						-0.65956	-0.46685
201-6B	34.2528	37.4518	11.8822	46.6947		-6731.22	97.2437	-65.984	86.9821	-1.33165	-0.58815	-0.79208		1.83123	-0.19336	0.03541	0.96976	12.14	0.22176	0.69629	-0.72693	3.94174	0.22461	1.20102	0.53844	-0.43107					1.81892	-0.48065
203-6B	21.2331	2.19353		84.1346		-1953.97	-721.756	-8.65436	38.092	-4.68665	0.78028	0.21659	-0.73576	-0.42587	0.02288	0.34485	-0.42631	-6.76		-0.36236	-0.09948	-0.14494		0.1873	-0.65626	-0.48521					-0.86179	2.36411
205-B	-34.2681	-11.6052	38.1183	48.2134	52.5032	-1588.02	-382.831	1.74921	48.6326			-0.5497		-1.88959	1.12941	-0.11589	-2.73249	-54.44	-0.99151	1.23308	0.54829		3.80412	0.62231		0.25207					0.15046	5.31497
207-B	1.97144			13.6241	70.3933	139.094	214.634	31.5541	9.51227	1.1641		-1.13072		0.2727		-0.87931	0.51523	40.18	-0.29686		1.43011	0.11132	-0.05295	-0.92065		1.31749					2.80354	0.05991
209-B	45.7629	28.1837	-41.5549	-92.6957		2921.18	-54.6453	-40.1522	56.1523	-5.91303	2.6302	1.30844			-1.00727	-1.15865	-0.86476	-7.91	-0.69166	0.10667		0.15606	-1.03187	-1.43079	1.13061	-1.15226					-1.0984	7.78101
211-B	57.9402	34.9906	52.4074	63.7026	189.973	5134.34	121.098	62.6079	-187.784	6.56128	0.4976	-0.20111	0.05272	-0.93621	-0.40027	-1.23702	-6.30837	-16.13	-0.52302		1.44825	-1.02356	-0.78911	0.81712		-0.18233					-0.39157	0.05009
213-B	-45.1463	8.01313	-92.0252	21.6896	-0.37454	-4104.19	-293.821	39.564	218.857	0.03214		0.54738	-0.06049	-0.74536	-0.89762	-0.62728	1.778		0.02397	-0.44569	-0.16847	0.45897	-0.61965	-0.69025		1.21426					-1.63553	3.50388
215-B	52.8085	108.866	33.7582	31.4187	21.8956	-5320.69	-253.9	-44.1105	237.198	-1.76276	-0.48095	2.18412	0.09465	3.25975	0.32178	-0.00465	-0.26024	9.27	1.17837	0.81292	-0.17578	-2.94248	3.42496	1.56715	-0.94152						6.01336	-2.04176
217-B	165.328	-12.8675	10.1228	-24.2841	109.226	-1074.32			-216.932	-6.37434	-2.3315	-1.9237	-0.31055	-1.61912	0.65654	1.90702	1.36796	7.69	0.93449		0.06517	3.79869	1.05721	-1.11633	-3.45791	-3.38701					-0.74475	0.95535
219-B	-22.5472	7.72067	-2.27992	-75.807	-86.9821	6761.31	442.506	3.27814	99.9869	-3.911	-3.03704	0.97408	-0.77755	-0.3448			2.46783	19.17	-1.2175	0.90479	-0.60213	6.64729	-1.59088	0.62102	0.5391	1.12738					3.3343	-6.44156
221-B	50.6977	40.5032	75.0756	-38.6912	16.2321	2553.56	297.139	21.5911	-238.364	5.78352	0.76315	1.46643		1.62272	-0.57834	0.49486	-2.38671	-8.69	0.81278	1.06169	0.81643	2.43843	-1.50864	-1.59111	0.67233	0.00904					2.5892	-6.73667
223-B	10.455	35.6985	69.5822	59.2039	-139.461	9693.85	523.592	65.8443	-95.071	0.23959		0.36088		1.27146	-0.47559	-0.74571	0.65557	-18.05	-0.7469	-0.46927	-0.51902	2.1722	1.24113	0.89484	-0.91011	-1.86278					0.86128	0.90567
225-B	88.9796	8.17012	55.8895	18.2245		301.708	682.786	-66.4897	16.0478	3.25164		-0.07422	0.03373	-1.64336	0.05756	-0.08567	-0.52795	12.98	-0.29076	0.33208	0.03057	3.36713		-1.59016		0.63503					4.31231	-0.22384
227-B	52.5635	-37.2745	7.32935	43.6265	-32.7171	61.7491	201.9	-5.35028	-195.513	1.54972		0.00517	0.00209	-3.48597		0.19688	-0.64098	-11.07	-0.16734	-0.18037	-1.33196	-0.56492	3.35071	0.23067	-0.40415	0.58596					-0.23344	0.02028
229-B	-28.4705	1.69991	-10.1517	-76.9671	-38.1193	1195.73	-124.048	-47.3282	141.737	-3.00052	-0.1746	-0.56896		0.41387	-0.09564	0.10999	0.44339	-6.52	-0.10951	0.33504	0.11083	-0.12888	-0.29977	0.7319	0.36796						-0.44791	-1.94228
231-B	-37.7965	7.82759	16.9887	8.59645	99.5384	2982.46	-253.359	-32.593	188.892		-0.32012	-0.5677		0.53723		-0.70463	-0.92897	-14.56	-0.27407		-0.43917	0.38771	-0.34315	1.91782	-0.71893	1.78938					0.40374	0.01371
233-B	10.0281	10.3183	-0.6279	-52.4747		-2703.09	-243.293	-47.3912	45.8257	7.99029	-1.61885	-1.49447		-2.04606	-1.13367	-0.2798	-1.5007	39.23	0.31307	-0.96359	0.2182	-2.54604	0.66771	0.86467	-0.49869	0.95261					1.39553	3.86019
235-B	-70.7371	42.5946	-32.0148	-51.624		7331.06	83.5822	-32.0334	29.6437	-3.26889	0.98279	0.87715	0.19532	-1.231		-0.12052	-1.66548	-4.2	-0.52313	-0.16396	-0.91903	-0.66747	-0.81146	0.12282	-0.53273	0.68172					-0.51162	-1.3634
237-B	55.9838	-33.883	36.9021	-87.7018	122.181	-2471.9	-124.248	5.19672	-60.9934	4.79865	-1.34697	-0.15204		-1.473	-0.09195	0.13586	-0.36595		-1.755	-0.2756	-2.55168	-0.42139		-1.11227	-1.54241	-2.13296					-1.00521	-3.36871
239-B	-4.02022	32.3132	35.5126	10.3119	46.8306	2955.18	395.471	1.76	6.86594	2.25263	-0.31069	-0.32885	-0.07005	0.92526		0.15744	1.00547	-14.51	0.03727	-0.7243	0.32792	-1.00137	1.4702	-1.15559	0.25452	1.92319					-3.0697	-0.73204
241-B	4.60029		-10.6458	-0.88738		-2671.78	-96.9848	11.2358	207.053	-3.67074	-0.41202	-0.77491		-0.65839	0.27208	-0.36628	-2.70746	-5.95876	-0.36066		-0.90737	-0.23313	1.70429	1.87119							-0.75732	1.42933
243-B	23.027	21.821	-2.88166	-51.947	-88.6036	346.475	324.029	-18.0038	21.549	0.26586	-0.05903	1.42565	0.15151	1.41988		-0.54987	0.7412	9.36	0.08552	0.14231	-0.46531	-3.69514	4.22139	0.66002	1.07003	-0.1544					1.84611	0.00532
245-B	-99.4267	-118.89	-99.8264	-49.6685	-116.926	2410.36	160.577	-24.6069	-22.5631	-5.27321		0.47723	-1.26485	0.55227		-0.50863	1.2622	6.36	-1.02234	0.73235	1.79253	0.92702				0.88906					-3.83813	-2.29075
247-B	55.5082	89.0637	-55.5615	-27.5905		-5606.96	557.124		113.447	-2.07227	0.0056	1.37544		2.12568		0.89878		23.73	0.08259	0.63272	-0.4169	4.59737	-1.82083	1.40379	0.75025	-3.73111					-0.25956	-5.44067
249-B	-53.758	58.4623	10.8987	27.678		3874.5	-373.908	-155.346	-58.7432		1.47493	0.32397		-0.23973	0.3469	0.01672	-0.62327	-25.78	-0.39451	-0.26454	0.46976	0.89475	0.26553	-0.18765	0.06252	-0.07291					1.97243	-0.32708
251-B	-74.0894	-11.2164	-115.328	-164.398	-153.039	2034.05	-20.3342	-7.58102	-256.95	-4.80378	0.03804	-0.0217	0.08487	-4.73244		0.5767	-4.72767	14.13	-0.85402	-1.25482	-1.30201	2.33149	-3.17927	-0.91239							1.33602	1.87404
253-B	-24.9489	-27.1967	-53.1414	47.0907	49.7119	2564.45	443.343	51.44	-185.962	-3.82996	-0.84346	-1.0246		-4.36152	-0.62797	0.66217		-10.38	0.39343	1.76698	0.18592	-1.71131	-0.88647	-0.36525	-0.40871	2.16478					2.38904	-4.2376
255-B	-76.3598	-65.3725	70.4895	8.94426	33.264	-2787.69	694.567	-17.2166	-145.918	3.73439	-0.11668	0.86068	0.11511		-0.1754	-1.08963	-1.67305	-6.96	-0.02475	-0.43643	-0.27387	2.29757	-1.13565	-1.65067	-1.54811	-0.33448					0.23176	0.04431
257-B	23.24	41.0787	26.2681	-53.0078		813.696	386.088	24.4623	9.23277	2.68371	-1.59295	-0.90454		-0.67492	-0.74323	1.21884		10.11	-0.8702	2.41444	0.29454	-0.48445	-3.82748	1.77971	0.04872	0.30617					1.41264	-4.42291
259-B	37.0641	20.5351	90.9706	72.7786	-9.74546	6549.99	407.872	-15.5446	-145.169	-3.71831	-0.41399	0.37416		-4.76568	-0.23908	0.0245	-0.52636	-47.83	-0.39414		-0.50606	1.91039		-3.82948	0.33705	-0.85079					-3.46048	0.2467
261-B	-21.1742	-36.0812	46.4431	-126.386	-147.675	4744.9	181.095	-27.1447	-11.1337	-5.5317	0.29997	0.68899	0.07531	-6.68889		0.61564	-0.05857	6.38	-0.42827		-0.74389	1.52144	-0.38582	1.54953	0.2593	-0.78999					0.71682	-4.04965
263-B	17.9245	2.70355	-69.1025	-34.4933	-236.535	2076.37			-0.03718	4.26172		-4.05864	-0.43336	4.56972	0.58698	-0.45988	1.29606	30.48	-0.27825	1.57831	-0.21958	-3.61174	-2.41222	0.18543	-1.01886						-1.14433	0.38913
265-B	-119.298	-34.2504	-3.20595	-23.863	13.5536	-525.921	185.822	-22.8657	-341.107	-1.57425		-0.33169		-1.49922	0.01834	-0.70091	-8.32926	-5.8	0.59717	1.17149	-0.20963	1.53643	0.33471	-2.46703							3.3992	0.39807
267-B	13.5955	4.15579	-13.1761	-129.595	-44.6193	-996.567	-226.595	87.247	71.1341	0.85883	-0.97875	1.09681	0.04605	-3.22035		0.39	-1.42386	5.19	0.26261	-0.2677	-0.02324	-6.01053	0.79641	2.29329		0.98873					-0.67881	3.89554
269-B	-200.361	18.0876	45.427	52.7686	-164.853	-8152.24	-683.893	-123.452	88.9084	-2.46974	-0.46801	-0.13062		-4.39617	-0.07523	0.42549		-2.08	-1.17096	-0.44919	-1.21239	-2.79466	-1.45922	2.54663	0.06868	1.82487					2.21355	-1.50417
271-B	121.972	57.8986	-4.68691	57.4549		9495.82	23.8274	15.2938	291.454	-7.87143		-0.15358	-0.26165	-0.9215	-0.56433	-0.246	-2.29193	8.92	-1.27749		-0.25565	-7.09681	1.72157	-2.41203		3.05628					1.55551
273-B	168.2	62.8605	73.7317	76.0802		4859.99	40.0727		189.738	-2.99719		-2.22526		4.97411	0.04094	-1.13381	4.6725	-19.85	-0.26992	-0.21164	-0.31092	0.95962	-1.38475	1.23393		1.58871					2.03888	0.18502
275-B	-118.443	58.8439	37.5869	-105.354		-1366.43	-269.941	-41.6416	111.102	-2.82888		-1.12908		-1.8403		-0.46317	-3.04841	10.79	-0.03728		-1.77761	-1.08018		0.46304	0.32576	-0.29235					3.98322	-1.9001
277-B	-138.279	5.71689	32.5376	11.4408	93.6172	-4295.69	-197.569	-86.7208	-35.6861	-2.49177	0.77014	-0.93375	-0.34218	-1.71251	-0.22229	-0.44863	1.77655	21.75	0.3229	1.22262	0.05201	-0.50797	1.46499	0.22318	0.32607	0.79401					0.40315	0.3238
279-B	28.5495	7.61019	-5.07491	13.1428	-71.8151	-5238.96	-66.0524	-53.2379	223.766	0.32026		0.72706		0.96088	0.00925	0.0206	1.32729	7.96	-0.43932	0.36842	-0.39238	-1.54217	0.16405	2.06287							0.22863	1.4451
281-B	22.3216	60.6771	-58.1397	-11.2927	-228.05	-7865.25		38.0081	-14.7301			1.05026		-3.48924		-0.92497	-1.66329	-21.54	0.41487			1.88348		0.80439	-0.09989	-0.35916					2.53871	2.07754
283-B	-14.395	-2.54176	-26.6422	3.25048	38.9775	4097.8	201.933	54.5696	68.9109	1.1752	-0.26082	-1.16082		0.12957	-0.00936	0.91327	0.17233	-2.89	0.01115		0.20375	0.40558		-1.09968		-1.43081					1.26532	-2.27383
285-B	-16.6558	-11.2269	30.9317	-43.4562		-8921.74	-327.842	-42.4446	281.501		1.85643	0.72371		1.61597		0.13942		1.74		1.39272	-0.23723		1.93385	1.45512		0.69395					2.00261	0.15455
287-B	6.9746	21.044	-4.75997	-29.4467	175.797	3033.12	71.1423	30.2378	-37.9937		0.45709	0.9176	0.10306	0.46447		-0.15938	-4.23158	25.51	0.27972	-1.32427	0.01507		0.01951	2.59796	-2.01524	-0.72225					0.7834	-0.84574
289-B	-62.2422	-25.4295	-26.1399	36.4187	27.9082	2181.17	-107.189	-0.22574	40.159		0.38998	-0.80901		-1.5422	0.40829	0.27002	7.63368	-23.66	-1.35315	-0.21185	-1.34163	8.36554	-0.07953	-1.40547		-0.24496					-2.80147	-1.77518
291-B	22.9419	25.866	33.9426	83.1772	-55.9631	2478.14	-388.824	-73.5316	-47.068	6.63297	-0.15426	0.10825	0.28389	3.19532	0.13317	0.27344	3.18354	8.06	-1.56183		-0.44236	0.92364	2.70019	-0.98075							-3.0819	3.75838
293-B	-6.31829		22.9639	-88.6901	-356.869	-7679.95	554.618	-27.0906		5.25218		-0.1847	-1.43235	0.40349	0.10405	-1.41208	-0.06347	2.26	-1.25122		-2.10186	1.63649	-2.58971		1.82728	0.12927					-2.62814	-0.23219
295-B	14.1685	-53.7867	-31.4127	-11.3411	26.538	-6290.15	188.178	12.178	83.2601	2.35915	-0.41588	1.42727		0.14957	-0.07697	0.74095	7.5125	26.12	0.52922		1.53499	3.68107	1.33082	0.1643		0.24552					0.98457	3.46335
297-B	-89.7542	6.44718	-24.0724	-75.4948		-4563.42	319.206	-77.2857	-157.149			0.71993	-0.01365	-0.06203	0.64605	-0.55005	0.71815	22.02	-0.5943	0.63199	0.45351	0.01909	-0.83574	-3.71173	-0.13322						-2.31668	-1.99912
299-B	-3.77141	50.0841	2.71596	-94.2922	-0.79193	-705.174	605.615	91.7823	-178.96	-0.69818				-2.94949		0.0627	-2.75002	0.29	-0.21076		-0.26841	1.57815	0.54906	-1.28465	1.5984	0.3027					0.96954	-0.30488
301-B	-47.2297	5.4788	-9.82723	-46.7052	54.8291	-1050.26	39.4204	41.4277	-303.962	-1.21488		2.2508				0.78859		49.13	0.66487	0.11911	0.18454	3.03002	0.27953	3.51086	2.68036	-0.48293					2.29727	0.10532
303-B	20.0588	4.09993	-20.4308	-2.13656	19.4825	1213.06	100.391	3.29108	-63.2911	0.46204	-0.43511	-0.03131		6.63982	0.3402	0.14123	-1.45026	-10.83	-1.48689	-0.59541	1.43185	-1.44708	-0.52531	-0.95411	-0.0544	-0.42642					1.40475	-1.63735
305-B	109.059	-46.9047	6.22503	-105.564		481.22			-79.7138	5.83683		0.59983		2.00556	0.31207	0.85465	3.18783	-18.75	0.4155	-0.58236	1.01532	3.94776	2.82487	-3.27447	0.37039	-1.79894					-1.27353	-1.50956
307-B	-18.798	-59.0316	-44.8276	-59.8413	-22.7898	-5078.01	-146.253	-63.1124		-2.51369	-1.51835	-1.2873	1.59781		0.62151	2.41534			2.48246	-0.55381	-2.04721	1.50487	1.71132	5.81135	1.15893	0.70004					-0.24577	1.40284
309-B	37.0007	-31.2007	33.9817	25.9594	-18.4629	-3849.33	348.675	21.3386	38.803	1.47791	1.46824	-0.48531		3.24785	-0.12379	-0.53761	0.54034	18.87	-0.06302	-0.73414	0.49015	1.13215	-0.56493	-1.58735	2.65955	0.41697					-0.36671	-1.08102
311-B	-19.1157	14.1713	7.56314	-66.0731	56.3965	3243.29	95.8718	-2.67993	167.755	3.48802	1.56683	1.70992		3.22625	0.41631	0.94113		32.24	0.33244	0.8475	-0.38855		-1.03597	0.48025							1.60074	-1.40228
313-B	-148.199	-50.4556	70.2249	10.1569	-121.98	10381.2	-36.0118	-27.1803	109.821	2.10327		0.23003		-7.44553	-0.04822	0.42722	-4.78036	26.18	-0.19138	0.06462	0.82184	2.99276	-0.90254	-0.93462	-0.56341	-1.17447					0.00845	1.78488
315-B	-51.6771	-77.7085	-51.0829	3.06661	-54.5044	-5271	-873.495		-4.29746	-1.92977	-0.56074	-1.11627		1.37331	-0.81576	-1.59187		-9.03	0.59024	1.72443	1.40501	0.01718	0.36456	1.32226	0.97161	0.30862					2.00922	-3.40818
317-B	75.2352	-3.4394	-11.3721	43.4693	-106.313	2569.92	202.918	24.7486	-393.188	3.24287	-0.32035	-1.8334		-4.83084	-0.81708	0.45918	-5.63834	-20.61	-1.69522	-1.04937	-0.2175	3.30933	-1.26233	-4.45759	-0.78939	-0.1481					-3.78819	0.71959
319-B	-7.34225	-53.3254	-25.1201	-1.1153	225.33	-8747.92	-662.408	42.6983	255.368	-11.2293		-1.64629	0.85915	-1.05329	-0.22072	0.99823		-4.93	-0.85258	-0.53816	-0.58073	-3.31726		0.50087		2.41146					-2.13999	0.52548
321-B	-42.2678	-22.5889	45.7581	-9.27436	-17.0312	-431.687	167.295	-25.8887	-141.593	-1.48521	1.68064	1.75068		2.54079	0.85066	-0.40698	0.87418	20.51	0.80929	0.55837	2.2546	-0.21951	0.29483	-0.35347	0.02686	-0.04317					-1.30628	0.19158
323-B	-45.2049	58.7339	57.6701	56.7582		-732.287	118.891	56.2001	279.113	-0.33905		-0.78123		-0.22465	-0.80387	0.16142	1.48733	15.68	0.562		-0.79566	2.16819	0.50633	3.98829	-0.5851						2.39113	1.10409
325-B	1.86267	4.71738	-31.9316	39.3005		6273.41	-220.77	-55.7557	-19.3587	7.12413	0.11976	-1.79728		1.08825	0.38092	0.49902	-0.56164	20.14	-0.43527	0.33344	0.6315	3.15183	0.59598	-2.93807	-0.05979	-0.10143					-1.92276	0.75437
327-B	149.369		12.3137	5.95668		3376.28	-405.111	12.8857	41.993	-2.66959		-1.13613		0.63735	0.99985	-0.01692	-1.21053	-18.56	-0.37655		0.10463	-1.17724	0.04551	0.32261	-0.37018	-1.29805					-3.29461	-1.38751
329-B	-64.7296	-69.2472	-28.2651	32.2189		3546.6	-125.805	-3.26963	94.7735	-5.41179	3.01479	1.45666		-0.33346	-0.2772		2.71742	6.53	0.74328		0.61519	-1.46422	3.75589	-1.00619		-0.34075					3.03875	2.88173
331-B	-5.81972	8.23681	-43.4482	73.2625		-7839.79	-391.439	14.9482	106.195	0.33966	0.21626	1.50943	0.387		-0.6835	-0.10998		-8.84	0.29303	-0.60625	0.17957	-2.05773		-0.37355		1.11234					3.29423	2.399
333-B	111.938	64.4471	-26.3863	-20.8299		-6650.99	12.1575	39.1548	11.9124	0.24277	-0.98614	-1.02192	-0.13864	-5.25681	-0.16788	-0.19496	3.27768	14.62	0.41093		1.28258	2.87523	1.32663	-1.70004	0.98801	-0.15943					3.87458	3.45479
335-B	-22.8104	-29.8294	11.2142	-35.7566		-2329.45	-164.998	17.466	390.071	2.67506	1.85231	-0.06544		0.52291		-0.76207	0.41374	16.46	-0.3043	-0.08011	0.22511	-1.01288	-1.8188	-0.02356							2.39476	-0.5713
337-B	119.959	-34.9487	-102.369			1084.48	453.27		63.6953	-1.66954	-0.6263	-0.29253		-0.40675	0.10075	-0.41622	-1.60187	-7.2	-0.76938	-0.0425	-0.47949	0.70531	0.91725	0.85582	-0.09445	-0.0117					-1.80162	1.11182
339-B	-12.7093	-104.364	11.602	149.264		-1622.41	254.43	-28.9467		5.19425	0.24213	1.40761	0.15218		0.27382	-1.59052	-5.39649	-24.62	0.17539		0.57921	-0.61955	-1.29264	-3.49124							1.45164	2.53641
341-B	75.4257	-4.57569	-18.341	-37.4176	-15.6492	3057.67	319.477	-11.8267	-5.80951	2.6268		-1.07911	-1.19097	-2.12138	0.61467	0.86322	1.52731	32.01	-0.78092		-1.04777	-1.64625		1.01882		0.10498					-1.02704	-3.65118
343-B	185.974	45.2548	54.6651	83.8488		-145.477	265.153	115.33	3.91753		-5.18716	-1.52877		-0.99132	-0.22258	0.28286	-1.3	-22.37	-0.04019	0.79181	0.29603	-0.30111	-1.23478	-0.13865	-1.23273	-0.28498					0.7953	3.0388
345-B	41.2959	-38.7575	-21.9378	-27.361		-5275.31	192.647	116.556	189.299		-0.13826	0.63381		4.70596		0.32101	5.56711	-12.35	-0.08188	0.32646	0.65055	3.67942	0.4763	-1.71914	0.03812	0.81529					2.5844	2.25347
347-B	135.72	-58.1338	-30.0362	111.406		2324.38	181.524	-17.8614	-108.114	0.6767	0.50168	1.37212		1.84897	0.67531	0.0948	3.9419	-15.58	0.63821	1.32179	0.88332	-1.68813	0.91731	-0.96443	-1.94861	0.53903					3.05069	0.46644
349-B	-24.3663		136.524	-65.6493	27.6969	5010.95	502.092	-3.02468	-178.859		-0.15086	-2.59009	-0.394	-2.05098	-0.336	0.74657		-33.9	0.44501	0.8509	1.05076	-4.67818	-1.30841	-2.54267		0.34757					-0.41938	-0.76896
351-B	4.28544	-1.76048	119.796	1.18703		3001.54	175.674	-14.8951		2.0704	-1.7271	0.59774		2.26928		0.52901	4.14595	-6.11	0.9421	-0.81022	0.46465	0.11623	3.65168	-4.29399		-2.58882					-1.00006	-0.14018
353-B	-55.1936		93.3788	72.5448		291.92	-75.0105	-20.5122	-24.1788	-0.9866		0.19485	-1.55799	0.45103	0.55945	0.39976	2.04936	16.52	1.22849	0.56163	0.86108	0.62142		-0.52456	0.64298	-0.34334					3.16869	0.95388
355-B	-61.827		-74.4408	-82.6728		-3086.52		-10.6507	198.193	4.07289	3.25662	0.66042		-0.15519		-0.1594	0.77223	10.85	1.23673	0.53293	3.67243	-3.90727		-0.51156	0.481	1.85493					2.18913	2.32479
357-B	-22.39	-68.3649	-20.9466	35.3159		853.937	299.426	40.2332	-115.855	2.61729	1.78593	-0.26455	-0.25095	0.41494	-0.162	0.42858	0.66736	29.61	-0.21021	0.08671	-1.39566	-0.08177	1.73873	1.32523	-0.25171	1.07791					-0.16742	0.98302
359-B	-4.36514		-18.786	15.3725	188.051	2308.36	97.2783	34.4535	51.6358	-0.57081	1.71293	-0.49186		-4.0988		-0.18738	4.97152	2.95	0.28079		0.91658	-0.88538	0.06713	-0.60255	1.60252	-0.08537					0.32046	-1.81634
361-B	25.5155	-11.9986	27.6626	-11.8038	59.9575	5751.58	163.406	26.9962	12.2523	-2.15768		-1.70845	-0.53964	-2.14675		0.2447	0.85018	8.99	0.21627		0.64269	0.46427	0.84762	3.53914	0.4633	-0.21584					-0.6024	-1.39929
363-B	3.06797	12.8956	37.1468	-33.6539	21.1717	-3221.75	232.165	-12.0934		-5.37709		-0.36124		0.76883	0.35882	-0.47225	-2.68011	3.58	0.03645	0.94065	-1.58635	-1.90141	0.80519	-2.41051		0.30336					3.25125	-2.56587
365-B	5.78936		18.0267	-15.6526		-3365	473.459	-36.0367	25.8972	-0.77513		-0.04286		0.43242	0.59229	0.49747	-0.1192	27.73	0.87765	0.94826	1.66079	3.63407	-3.1324	-1.0346							-1.48955	-1.13602
367-B	112.746	34.3934	-22.2418	-1.00512		-4009.84	47.9857	18.6522	158.264	-0.31173	1.01105	-0.44169		1.49772	-0.01879	-0.08123	0.73979	10.53	0.66149	-0.95164	-1.05452	-0.18372	0.70878	0.02368	-0.32242	-0.96408					3.76796	-0.48153
369-B	-159.964	-1.79457	20.6642	29.0267	-131.245	-2290.94	-83.5432	13.3812	42.197	9.17973	-0.95049	-1.60232		2.42134	-0.00266	0.14955	2.3912	-9.07	0.49833	0.16907		1.37434		1.1466		0.24165					-0.85395	-1.57554
371-B	-20.073	-14.2841	45.7207	38.4067	139.785	3414.35	141.358	101.416	70.5774		-0.04373	1.00125		-0.09748	0.30325	0.43148	0.16211	-3.57	-0.52283	-0.80931	-0.02613	2.10677	-1.1857	-0.69131	-1.02147	-0.92365					2.45011	0.00043
373-B	-56.9058	15.35	25.2637	-39.3278	64.2199	-1362.69	-91.1671	-2.14157	26.8482	-9.1081		-1.0928		0.92199	0.80295	-0.31088	1.89284	-8.81	0.25769		0.86652	-0.30207	0.73149	1.7347	2.02361	2.16623					2.96077	2.32002
375-B	52.6372	-6.01257	-31.0368	24.2076		-4209.56	286.887	-31.6766	-61.4048	0.9613	-1.10381	-1.53574		2.40875	0.1385	-0.38157	-0.35277	19.29	0.63851	-0.64362	0.42053	0.8961	2.78737	-0.47379							0.47981	4.40873
377-B	70.2504	-43.2045	-8.61503	-46.4281		6885.57	-325.69	-57.3466	43.1739	1.21957		0.4938		1.2963	0.40759	-0.45143	5.30265	16.86	-0.20967	-0.54824	-0.3151	1.50295		0.76911		-1.09004					1.12661	1.30781
379-B	35.5737	26.9181	30.2346	40.4018	-127.812	3314.93	158.121	-57.6322	-33.3867	0.71752		-0.20442		-1.43513		-0.32998	-0.85302	-5.62	0.36922	-0.01025	1.29482	-2.39223	-0.17397	0.73097		0.61014					-2.92945	-0.12139
381-B	-148.861	-4.45722	32.7785	-11.4316	164.79	-2898.19	-172.049	-48.8804	-59.8262	-0.79248	0.28984	0.19245	-0.13908	8.65708	-0.10792	0.7717	-0.10172	22.18	-0.12511	0.56967	1.21113	1.05974	1.69771	0.41242	1.17778	-1.85876					-1.04504	0.02127
383-B	-30.5877	4.87998	51.063	-6.39466		-614.301	-309.227	-26.9091	161.124	-1.05295	-0.44152	0.71547		-1.12009	-0.0322	-0.42406	-0.01242	-7.76	-0.69622	0.47904	-0.08622	0.32179	-0.40936	2.42213	-1.22746	0.78558					1.30914	-1.38222
385-B	-2.71167		24.6255	69.2987		-5125.25	-242.163	-90.6692	-19.2884	2.33885				1.58751	0.24815	-0.54615	-2.49114	39.88	2.12084	2.05238	2.00557	-3.01539		-2.12549		0.52363					3.45939	-2.74894
387-B	-24.3726	54.2368	66.2895	38.6856		-6945.53	-28.98	39.5416	-271.309	-4.15917		0.46281		2.19672	-0.17236	-0.04192		22.2	-0.07611	0.11447	-0.27325		0.03409	0.07224	2.5759	-0.69782					-2.01497	0.25777
389-B	54.0439	-11.5091	-19.409	80.4264		-2988.99	993.817	49.103		-1.66223				1.45657	0.69174	0.65369	-1.98154	31.14	-0.49724	0.3981	0.90912	0.49945	-0.03781	-4.12304	0.47496	2.3514					1.34619	-2.05391
391-B	93.0268	0.34963	34.1544	63.2402		294.927	-14.0353	-19.4123	-30.01	1.33079		-0.10029		1.73182	-0.02798	-0.16319	1.99058	5.41	-0.00081		-0.21335		-0.51884	0.52205		-0.09103					0.73583	-2.72267
393-B	28.2235		34.1492	11.4387		-1371.02	-228.49	-37.2902	19.6554	10.4985		-1.50684	-0.11809	0.09217	-0.26577		-2.61326	22.02	0.05537		0.49178	-1.88411	3.3263	0.709	-0.457						5.95781	0.8233
395-B	53.6516	70.7349	55.9562	-8.01211		-1117.33	56.4186	-68.2541	52.3406	6.60916	-0.5102	-0.65181		0.40141	-0.23954	-0.05669	4.63019	45.7		0.00966	2.24457	-0.34206	-1.64355	1.11823	0.38622	-1.02857					1.24428	1.86444
397-B	25.3582	11.9949	18.9371	52.2246	34.8269	446.203	-173.718	-8.88063		3.55932	2.79811	-0.3208		0.96061	-0.80918	0.52545	2.60024	-17.22	-0.0541	-0.91553	-0.59271	2.35572	-3.80264	4.47844	0.50722	1.57794					0.88538	1.5258
399-B	-58.9318	13.5545	86.9399	12.1073		178.587	22.1456	3.81989	-369.995	6.7108	-0.96068	-1.71396	-0.32616	3.25216		-0.20214	0.13557	-48.84	1.7204	0.30805	2.33666	-2.06233	0.21901	-5.96192	-0.21582	-1.0517					4.59431	0.3161
401-B	24.7167	50.6215	23.6934	-34.738		-855.772	107.108	-23.9818	-32.1714	-11.8246	0.44601	-0.60735		-1.571		-1.53188	-0.55687	-9.19	0.54265		0.729	1.45131	2.97353	0.68028		0.71869					2.41824	-0.58243
403-B	-2.62629	-30.5912	3.33736	-29.8199	45.5482	647.056	-265.936	-12.0457	-171.311	-3.91734	-0.14518			1.72193	0.51894	1.44051	-4.98356	-18.51	1.18149		1.38817	-0.16631	-3.55143		0.67967	1.86227					0.37847	1.21237
405-B	60.815	83.4408	-78.8532	-79.0532	-32.1269	-2520.39	-129.386	0.7296	398.034	-2.23032		-0.8849	1.14406	-0.33741	0.31183	0.89015	-5.54679	-6.27		1.15557	0.94205	-0.79365	-0.37276	-0.98453	0.03194	-0.46504					1.20093	-4.89171
407-B	28.3284	-33.5518	-43.4771	79.1443		349.532	92.6595	-12.7978	202.763	5.22705		0.20781		-1.47827		-0.55269	-0.10536	22.18	0.74427		1.13084	0.0654	-1.57766	1.37226	0.86813	1.99197					-1.78165	0.98059
409-B	125.277	21.0911	-15.1612	-30.9926	-8.64333	-1489.76	-73.1618	46.7459	-13.3582	0.09424	-1.96024	0.41028		1.33115	0.78748	0.22324	-1.49529	-13.21	-0.45282	0.44101	0.4163	-1.39647	0.12268	3.67777	-0.04231	3.76435					1.10119	-4.08747
411-B	43.299	-13.3367	25.5979	56.3779	127.366	-5605.53	33.8809	-4.80765	5.11838	1.87406		0.27521		1.50936	-0.20498	-0.30844	2.03165	16.56	0.89328		-1.23771	1.86104		-0.96438	0.46573	-0.25785					-3.96899	-4.40733
413-B	-86.6012	-63.2714	6.89658	-3.79564	79.6611	3039	-62.5895	50.6769	5.60581		1.48848	1.38804	0.21229	2.28226		0.22382		1.03	0.41905	-0.21537	1.72037	2.52847	-1.51923	2.06077	-0.03031	0.34247					0.85982	3.72638
415-B	-130.982	33.9839	44.7471	14.7684	174.319	-8447.16	140.957	-61.011	29.6561	3.47061	0.99636	0.68631		0.37438	-0.18102	-0.64042	0.47564	27.53	-0.36678		-1.11804	-1.47481		-0.74099	0.51992	0.11663					-3.8291	2.1158
417-6B 209-1	-13.8582		-37.8398	-33.4208	6.91326	-2287.32	-340.365		46.7928	-4.18058	-0.17524	-3.41154	-0.18894		0.3618		1.74764	-8.68		-0.21332	-0.82024	-0.08156	-2.20391	-0.88084	-0.88688	0.8588					1.60229	-0.1796

## Sheet: Average
ID	Ave_Na	Ave_Mg	Ave_Al	Ave_Si	Ave_P	Ave_S	Ave_Cl	Ave_K	Ave_Ca	Ave_Ti	Ave_V	Ave_Cr	Ave_Mn	Ave_Fe	Ave_Co	Ave_Ni	Ave_Cu	Ave_Zn	Ave_Ga	Ave_As	Ave_Se	Ave_Br	Ave_Rb	Ave_Sr	Ave_Nb	Ave_Mo	Ave_Hg	Ave_Pb	Ave_log_Na	Ave_log_Mg	Ave_log_Al	Ave_log_Si	Ave_log_P	Ave_log_S	Ave_log_Cl	Ave_log_K	Ave_log_Ca	Ave_log_Ti	Ave_log_V	Ave_log_Cr	Ave_log_Mn	Ave_log_Fe	Ave_log_Co	Ave_log_Ni	Ave_log_Cu	Ave_log_Zn	Ave_log_Ga	Ave_log_As	Ave_log_Se
1-6B	91.928			94.564	21.7762	41567.3	2432.74	1443.95	452.255	13.7711		1.04746	0.02747	17.9625	0.04415	0.86531	13.7171	89.635			0.589075	8.33088	1.37672	0.35862	0.65789	0.194995	1.78103	12.7931	1.96168			1.94095	0.819506	4.61786	3.38591	3.15951	2.65487	1.13119		-0.109494	-0.630056	1.25435	-0.52702	-0.0643857	1.13726	1.95122			0.0356003
3-6B	97.4485	23.3676	6.46534	133.79	51.6226	42226.5	108.794	133.674	884.964	13.2374		0.591375		9.98996	0.277965	0.140545	11.6065	207.22	0.56663	0.232335	1.04261	3.71929	0.526615	4.88368		1.14637	1.77984		1.98049	0.834822	0.555811	2.12609	1.00693	4.62461	2.03061	2.11951	2.94536	1.10999		0.0364465		0.984636	-0.601879	-0.275577	1.06373	2.3164	0.0271648	-0.166428	-0.124504
5-6B	6.82632	31.2418	25.1912	199.719	190.863	40151.1	185.628	106.312	1654.49		0.232845		0.524705	11.2446	0.340165	0.75882	22.3746	180.89	0.77363		0.36615			5.81088	0.81445		1.31959	25.5075	0.567608	1.45689	1.40097	2.28016	2.26865	4.60164	2.26629	1.99827	3.21666		-0.165952		0.0104726	1.04944	-0.515246	-0.251223	1.34611	2.25741	0.0947816		-0.584696
7-6B	506.574	66.2803	0.66448	130.396	36.1703	39577.9	3480.36		322.608	8.27211	0.970695	1.17838				0.62937	10.8627	111.71	0.08753	0.01033	0.455615	15.4982	1.41454	0.718625	0.79071	0.27468		2.46428	2.69785	1.81971	0.061756	2.10627	0.419042	4.59586	3.54095		2.50763	0.914431	0.144056	-0.00888222				-0.206307	1.03587	2.04532	-0.378407	-0.842435	-0.341823
9-6B	112.065	19.414	76.7827	144.483	93.5772	44939.2	816.238	347.473	1063.79	9.16557	0.639545	0.808065	0.57501	16.255	0.11844	0.478045	26.6713	170.1		0.609185	0.6304		0.22831	3.91234		0.707265	3.13455	2.79137	2.04665	0.794573	1.88317	2.1597	1.92076	4.652	2.90996	2.53755	3.02294	0.961508	0.0534506	-0.111769	0.0303527	1.21087	-0.312736	-0.385621	1.42547	2.23062		-0.216706	-0.253441
11-6B	138.001	24.3503	25.6478	105.183	37.5257	43879.9	1604.99		440.765	14.7367	0.341	1.25207		11.4883		0.491365	16.6708	108.5	0.19417		0.64283	12.666	0.188315	1.43286		1.4463	2.51553	0.54313	2.13904	1.2432	1.40331	2.01163	0.93768	4.64204	3.19651		2.64288	1.16703	-0.0831078	0.0943405		1.06025		-0.322934	1.22133	2.03416	-0.205394		0.0545631
13-6B	92.3466		4.20604	107.142	57.6794	42257.2			265.869			0.94897	0.306485	17.2674	0.13784	0.583135	13.4334	120.8	0.595445	0.68944	2.03474	16.043		0.66813	1.26521		1.61574	2.22602	1.96528		0.462452	2.01223	1.03103	4.62499			2.42363			0.139141	-0.10628	1.2366	-0.279797	-0.243554	1.1252	2.08158	-0.464052	0.0697632	0.250842
15-6B	190.593	95.861	53.0213	101.095	50.1672	41365.6	792.741	471.891	1683.44	16.4111	0.256205	1.03505		19.7622	0.226635	2.79926	18.5718	237.89	0.10905	0.730375	0.979865	9.95399	1.96731	5.88638		1.09798	2.53397	2.01356	2.27436	1.9752	1.72152	1.99688	1.00073	4.61664	2.89844	2.67348	3.22449	1.21505	-0.145191	0.0141653		1.29419	-0.171822	0.438751	1.26672	2.3763	-0.330672	-0.144996	-0.0860322
17-6B	63.7743	23.7503		102.732		42349.5	648.156	219.663	819.112	9.60281		1.42122		11.8486		0.19927	12.6377	192.825	0.889505	1.24643	1.64895	3.39048	0.21466	2.64851	0.82344	0.357215	5.23127	2.24486	1.79169	1.35703		2.0054		4.62634	2.81165	2.33881	2.91299	0.969379		0.147027		1.06045		-0.199764	1.09976	2.28516	-0.235966	0.0117254	0.211446
19-6B	46.7043	64.9873		93.9882	16.3221	42090.2	397.385	88.5693	1316.79	9.32897		1.18595		16.6696	0.30889	0.934275	26.6155	235.845	0.61068	0.897035	0.62567	10.2432	0.028155	5.03697		0.84108	1.86419	0.08123	1.48067	1.81199		1.97135	0.756903	4.62137	2.59808	1.94483	3.11884	0.969696		0.0409116		1.22072	-0.104583	-0.039031	1.42506	2.37108	-0.235747	0.12692	-0.972903
21-6B	171.416	76.3174		376.45	66.14	38983.6	373.984	227.784	2095.57		2.12313	1.08447	0.01846	18.5061	0.31179	1.62654	15.6785	231.685	0.22221		0.321705		0.232145	7.35912	0.658865	0.17337	1.84198	0.22031	2.23241	1.85153		2.57244	1.06075	4.59079	2.57172	2.35726	3.3201		0.314003	-0.225417	-0.716369	1.26513	-0.558349	0.18616	1.19517	2.36477	-0.176103		-0.0957561
23-6B	81.2237	82.8749		163.234		46267.1	237.994	156.937	1420.53	5.39023	0.44291	0.51714		14.3947	0.36931	1.57722	21.5747	204.695	0.376655		0.42908	9.9994	1.98996	4.11005	0.11384	1.66181	1.05789	1.8662	1.80421	1.86006		2.21254		4.66526	2.37242	2.19212	3.15236	0.679643	-0.0263273	-0.556639		1.15691	-0.470888	0.188121	1.33237	2.31068	-0.0615131		-0.0332159
25-6B	136.105	45.9231	10.9337	136.933	25.014	45417.3	1211.72	581.728	439.779	11.2233	0.573725	0.44016	0.20834	12.0872		0.680175	41.3657	218.115		0.407585	0.947295	7.98944	0.897135	1.68738	0.25082	0.087035	2.12809	2.02111	2.13326	0.981531	0.669899	2.13599	1.29693	4.65722	3.08332	2.76322	2.64227	1.04352	0.0298669	-0.389165	-0.190099	1.08206		-0.213846	1.61634	2.33841		-0.0443759	0.138758
27-6B	143.268	113.977		150.822	39.5653	39664.9	207.068	281.072	1854.21	24.8963	1.40826	1.56902	0.04305	15.4183	0.47109	0.52289	14.4228	284.815	0.15061		0.91382	13.4721		3.69205		1.01703	2.94334	0.78689	2.15511	2.05104		2.17347	0.949172	4.5984	2.31595	2.44881	3.26607	1.39489	0.138023	0.18908	-0.532498	1.18803	-0.389862	0.00972017	1.1588	2.45434	-0.886314		-0.0948433
29-6B	70.2432	64.8393		127.106	21.3213	45204.4	858.783	213.267	1256.63	10.4149		0.783695	0.011935	14.2824	0.415295	0.21708	17.3208	249.075	0.294525	0.26997	1.61168	9.14025	1.84914			1.02234	4.30309	1.72738	1.7785	1.80255		2.09911	0.814922	4.65516	2.93357	2.3284	3.09568	1.01737		-0.157838	-0.811074	1.15259	-0.387109	-0.181175	1.23749	2.39585	-0.538942	-0.133827	0.0852501
31-6B	157.704	11.6078	37.8525	424.197	256.022	43394.5	744.736	203.941	1106.98	11.8152	2.57853	2.4208		11.9299	0.19767	0.28361	10.9766	192.005	0.244215		1.88458	5.86585	1.4616	3.52098	0.006715	0.354445	1.43416	1.78723	2.19304	0.682891	1.56574	2.62279	2.39861	4.63718	2.83167	2.30935	3.04357	1.06996	0.410505	0.375605		1.07507	-0.201515	-0.996512	1.04027	2.2833	-0.155599		0.260158
33-6B	58.2904	17.0778	102.997	108.684	69.2204	43683.3	747.733	311.967	1013.17	6.9718	1.02318	0.566855		15.2519	0.533985	1.61233	13.0217	226.165	0.308255		1.48005	3.00396	1.33933	3.90331	0.406845		1.067	1.66345	1.75866	0.766732	2.01281	2.03562	1.79087	4.6402	2.87297	2.49342	3.00567	0.836864	0.155491	-0.255264		1.18303	0.0142795	0.1325	1.1086	2.35416	-0.10503		0.117136
35-6B	117.581	12.6659		183.819	22.0409	43656.2	445.775	154.638	1495.33	11.473	0.66204	0.48777	0.458135	10.0588	0.03961	0.29057	13.1492	185.165	0.02309	0.331345	0.89115	5.37074		6.90962		0.876165	2.42213	1.24019	2.03746	0.701833		2.25478	0.822129	4.63997	2.64874	2.17761	3.17227	1.05605	0.0609571	-0.634915	-0.343825	1.00091	-0.550583	-0.560635	1.11503	2.26741	-0.667773	-0.0893448	-0.135441
37-6B	166.713	31.3113	3.56513	216.701	112.518	47314.5	1130.42	608.583	1068.17	16.8842	2.16357	1.99472	0.450345	12.0369	0.374265		15.7416	158.22	0.071875	1.65369	0.472415	6.83797	2.06243	3.60198	0.13008		4.14409	3.69296	2.17571	1.44479	0.426552	2.3248	1.96128	4.67497	3.04754	2.78339	3.0235	1.22274	0.291625	0.294511	-0.0227123	1.08027	-0.0628954		1.19702	2.19558	-0.421196	0.21798	-0.0123232
39-6B	117.987	42.4475		254.362	37.6244	45261.4	449.277	248.016	1163.6	19.7595	0.12362	0.698325		18.0171	0.83929	1.38783	21.3739	476.095	1.16361		0.748285	17.3677	0.363845	7.66057	0.232195	0.49843	1.52793	2.63079	2.06569	1.50295		2.40528	1.567	4.65555	2.64914	2.3894	3.06527	1.27322	-1.01073	-0.214772		1.24385	0.112471	0.131752	1.32907	2.67723	0.0553984		-0.592568
41-6B	517.99	10.4786		105.641	110.245	41144.4			520.367	7.66372	1.46659	1.52756		18.2632		0.509675		149.16		0.25894				0.544115	0.25567		1.01153	4.78029	2.70874	0.660667		2.01453	2.03611	4.61405			2.71622	0.867893	0.233669	0.123012		1.26126		0.00416166		2.17303		-0.142885
43-6B	443.052	64.2037		141.391	303.323	40239.7			1016.67	10.1842	0.789945	0.815695		16.1622	0.198645	0.933625	20.6441	254.465	0.467335	0.30641	0.002445	11.378	0.3822	3.55814			1.44335	1.11561	2.63593	1.59027		2.14965	2.48162	4.60394			3.00554	1.00759	0.0993134	0.106279		1.19569	-0.200446	-0.0436379	1.3146	2.40448	-0.0146708	-0.852449	-1.15535
45-6B	113.154	71.9996	24.6584	149.7	61.3167	44183.1	471.467	280.359	1219.19	23.2566	0.201795	1.29592	0.146835	20.4667		0.833765	17.6089	211.22	0.288145		1.2235	5.39147	0.477955	6.18385	0.680515	0.46656	1.02123	4.55546	2.0477	1.78516	1.39195	2.17046	1.0443	4.64523	2.67282	2.44279	3.08509	1.36435	-0.19703	0.112507	-0.26607	1.30597		-0.0846635	1.24302	2.3246	-0.119679		0.0548705
47-6B	170.223	110.296	14.3542	210.698	121.958	41444.2	396.808		2000.39		1.34523	1.06048		22.8698	0.00565	2.29636		294.36	0.516985		0.7781	22.4912	3.98732	6.63542	0.752005	0.666665	0.127995	0.74993	2.19149	1.96273	0.729004	2.30515	2.07584	4.61735	2.51211		3.30105		0.0574839	0.163267		1.35918	-0.973461	0.342692		2.46859	-1.09202		-0.11136
49-6B	507.948	124.673	11.945	193.206		44118.6	5535.49		567.251		1.09566	1.76506	0.34422	23.0761	0.035545	1.27798	16.1871	108.345	0.21283	0.466	1.32664			1.92927	0.5784		4.80705	1.90206	2.70552	2.07169	0.854738	2.27753		4.64461	3.74278		2.75288		-0.0106605	0.18561	-0.081067	1.36313	-0.574096	0.0993012	1.20553	2.03463	-0.992764	-0.015292	0.118311
51-6B	57.0866	18.1772	10.0007	188.783	24.616	44421.6	2015.94	181.172	596.399	13.4581	0.695345	2.98703	0.42856	20.0008	0.15142			190.75		0.017285	1.37878	8.50435	1.37537	1.45813	0.258665	0.875625	2.17656	6.25893	1.66913	0.780278	0.650531	2.27146	0.846123	4.64687	3.30447	2.25681	2.77289	1.12304	0.0716152	0.353062	-0.381838	1.29681	-0.259393			2.28025		-0.73065	0.220262
53-6B	72.1104	9.18131		134.561	30.9759	42720.4	553.84	230.771	856.451	14.3013		0.26182		14.753	0.324595	0.893845	18.2997	175.015	0.426655		0.527115	4.65958	1.12441	2.86362	0.119065		3.52221	3.75591	1.85041	0.631967		2.12686	0.896027	4.63055	2.73988	2.36066	2.93182	1.13361		-0.140484		1.16859	-0.0938141	-0.0787621	1.25932	2.24164	-0.552845		-0.30069
55-6B	84.5505	57.3963		202.414	10.2471	39824.2	570.256	100.582	1581.21	21.6583	0.3317	0.41392				0.64492	24.667	318.005	0.594415	0.26099	0.855515	15.7236	0.26403	9.59031	0.17353	0.79674	3.7208	3.08149	1.9247	1.75097		2.30618	0.655815	4.60005	2.74135	1.9989	3.19731	1.33354	-0.0891123	-0.82748				-0.271726	1.39193	2.50166	-0.261705	-0.141173	-0.251382
57-6B	118.322	53.029		117.924		40112.1	252.406	349.887	940.89	11.8923	1.08788	0.516135		12.8341	0.218	0.705115	48.0597	234.455	0.211015		1.14995	6.65047	1.12472	5.16115		0.16687	5.96471	4.36411	2.07218	1.01277		2.06596		4.60273	2.39926	2.54335	2.97231	1.07471	-0.00227956	-0.345326		1.10831	-0.180257	-0.155141	1.68158	2.36978	-0.187328		0.0192571
59-6B	174.117	42.7249		179.355	92.9892	41787.1		290.877	575.496			0.89175	0.303375	13.3645	0.11858	1.1282	9.60077	204.87	0.69059		1.25748	9.19173		1.86947	0.16263	0.71185	2.33241	1.43056	2.23631	1.58284		2.24	1.96842	4.6197		2.45872	2.73355			0.125637	-0.108495	1.12594	-0.312479	0.0522916	0.982202	2.31133	0.0701251		0.0613918
61-6B	198.425	17.1967	90.2289	131.569	24.7652	40439.6	1387.02	491.424	816.655	33.8858	0.884815	1.44224		26.2487	0.062095	3.42021	16.9987	272.92	1.11636	1.08636	0.91316	5.88169	0.845155	3.34419	0.152195		0.89049	4.38938	2.29304	1.04159	1.95136	2.11672	0.847436	4.60681	3.14111	2.69123	2.91199	1.52948	0.123941	0.109793		1.41703	-0.452957	0.526769	1.22947	2.43367	-0.00994807	0.0350106	-0.467876
63-6B	51.5795	28.9457	12.8129	199.094	10.8565	41169.8	351.199	219.619	1130.79	13.4102	0.401895	0.91828	0.11394	13.549		0.52879		237.425	0.15415	0.326	0.798235	5.20843	1.86893	7.76939		0.542265	0.68827	2.73405	1.69055	1.46028	0.704338	2.29817	0.66836	4.61456	2.54306	2.32463	3.05336	1.12707	-0.0474287	-0.039364	-0.321147	1.13149		-0.410054		2.37549	-0.255513	-0.0928762	0.10158
65-6B	149.212	51.9493	10.971	146.1	10.8247	40238.1	754.769	512.293	635.084	11.096	0.22228	0.992945		15.3461		1.04123	25.0421	136.27	0.33116		0.950975	16.4742	1.03957	1.83292		0.786935	2.37912	3.37321	2.17126	1.69913	0.894166	2.16419	0.667723	4.6041	2.87411	2.70847	2.80266	0.967866	-0.176035	-0.0261953		1.17875		0.0163941	1.39815	2.13343	-0.0894661		-0.12774
67-6B	134.592	57.4712		147.543	120.794	42369.5		264.422	431.841	25.3864	1.31402	1.3848		24.6409	0.02498	0.446985	13.2543	189.26	0.09848	0.236455	0.512165	12.6242	0.49707	0.43816		1.44542	7.38401	2.52107	2.1171	1.68039		2.1514	1.19154	4.6262		2.42214	2.6236	1.3938	-0.137732	0.0979443		1.38448	-0.650689	-0.0243385	1.12227	2.27705	-0.352811	-0.162611	0.00521995
69-6B	191.764	23.6647		73.7103	30.3289	48227.3	2311.91	510.442	292.164	6.50658		0.78827	0.195565	12.9262	0.33439	0.963915	12.5739	120.305	0.030575		0.76462	13.4086	0.44973	0.914055	0.726	0.10813	3.33076	1.77395	2.28197	0.837565		1.82465	0.891444	4.68291	3.36366	2.70506	2.46561	0.812369		-0.565452	-0.203839	1.11147	-0.531995	-0.0303699	1.09785	2.08018	-0.606802		-0.121671
71-6B	146.327	130.454		186.317	41.6877	42079.9	782.628	71.6635	547.649	4.22635	0.426425	1.40694		9.67832	0.461005	0.597275	20.286	187.245	0.84982		1.72409	4.61535	0.197805	1.65282	2.26741	1.63362	0.7143	2.60874	2.16432	2.09722		2.25983	0.960519	4.62296	2.89355	1.84137	2.73708	0.623877	-0.0345637	0.224652		0.966709	-0.387239	-0.231513	1.30619	2.27185	0.115178		0.268795
73-6B	67.9248	31.9162		141.499		40127.3	628.973		1184.89	30.1625	1.30518	2.14208		15.0212	0.001735	0.348945	16.1848	216.265		0.516885	0.471055	4.36481	1.45613	6.43344	0.57115	0.76539	4.96561	1.07475	1.82247	1.48134		2.14054		4.60319	2.75121		3.07178	1.46988	0.113933	0.321199		1.1757	-1.22984	-0.475032	1.2089	2.3348		0.00721196	-0.431143
75-6B	236.245	42.6695	45.3757	184.247	94.8374	40839.5		392.18	1508.09			0.944715	0.00372	14.7918	0.1799	1.36835	21.8378	219.23	0.649645	0.494575	0.77546	14.0061	0.541895	5.17816	0.234895	0.04305	3.2711	2.15948	2.3645	0.965574	1.65665	2.26537	1.78917	4.61006		2.5865	3.1763			0.138165	-1.06421	1.16586	-0.221969	0.133637	1.33903	2.34015	0.056853	-0.00236892	0.0952947
77-6B	155.863			189.64	17.2344	44344	1333.61		428.577	14.5905		0.00517	0.17075	15.4689	0.181905	1.01954	15.0714	85.805		0.503765	0.836715	4.78054	0.426385	0.8094	0.34873	0.17473	2.25023	2.04268	2.19266			2.27548	0.768714	4.64533	3.125		2.63191	1.16394		-0.99274	-0.233305	1.1893	-0.219563	0.00232447	1.17814	1.93304		-0.496626	-0.0777974
79-6B	81.969	9.95759	8.96941	217.391	25.7837	35378.8	1440.31	283.57	822.169	11.8682	0.451395	0.534085	0.1428	18.9117	0.339765	0.94037	14.5093	506.82	1.72263	0.479595	0.896345	9.72732	3.30177	1.50908	0.16551	0.196835		2.34815	1.80289	0.649592	0.626897	2.33472	0.856187	4.54873	3.15785	2.44157	2.91458	1.07408	-0.473004	0.0143202	-0.272121	1.27152	-0.0838957	-0.0270751	1.1616	2.70466	0.154359	-0.00904768	-0.0515381
81-6B	115.953	115.423		129.179	48.7211	43071.8	919.887	465.597	895.64	24.5291	0.447575	1.10407		15.8422	0.18641	0.395085	14.6161	154.625	0.33615	0.443385	1.2206	7.99615	2.08058	3.55372	0.073635	1.83074	1.35608	3.14407	2.03218	2.06059		2.09998	0.994373	4.63395	2.96316	2.66736	2.95179	1.38965	-0.0240521	0.0401961		1.19981	-0.21425	-0.491835	1.16434	2.18872	-0.0862184	-0.0260945	0.193801
83-6B	85.8443	75.7563		97.4594	61.0483	43336.7	274.452	84.7951	1125.86	12.8037	1.02286	0.86585		11.5433	0.413135	0.85459	33.1439	194.07	0.20138	0.259905	1.87566	12.1534	2.1975	2.30796		1.13055	6.41962	3.06444	1.90054	1.87655		1.98481	1.04335	4.63679	2.43648	1.92116	3.05091	1.06822	-0.231711	-0.0697203		1.05752	-0.413713	-0.0802544	1.5204	2.2879	-0.197477	-0.142078	0.249561
85-6B	119.629	8.32016		191.563		43484	1897.56	741.805	634.119	8.23448	0.450585	0.75796		15.8359		1.13587	13.2823	76.945	0.55163	0.460845	1.28883	8.47841	0.19631	1.72012	0.958785	0.451495	2.62862	3.03328	1.90864	0.610581		2.27954		4.63757	3.27729	2.86984	2.80216	0.895865	-0.0225966	0.0903381		1.19337		-0.0450518	1.12314	1.88406	-0.273634	-0.0177076	0.107376
87-6B	252.551			118.693	63.3094	44877.8	2655.9	439.285	538.775	11.0562	0.03104	1.18786	0.175245	14.6616	0.085455	0.299125	9.70525	170.7	0.58234	0.041365	0.70344	7.91291	0.742235	1.0256			1.32881	1.4189	2.39305			2.06768	1.05125	4.65183	3.42365	2.63679	2.72826	1.02554	-0.603524	-0.0823152	-0.867882	1.1655	-0.383616	-0.659378	0.986998	2.23208	0.0331033	-0.541168	-0.219526
89-6B	175.993	59.7011		164.178	44.5552	41941.5	385.966	176.207	1134.99	19.2847		0.79648		14.2915	0.2822	0.946695	13.5394	187.1	0.230955	0.67091	0.88577	4.84898	0.628915	2.44734			2.86011	1.1362	2.24484	1.72533		2.19279	0.974964	4.62056	2.58139	2.24537	3.05451	1.28518		-0.169425		1.15504	-0.124206	-0.0259338	1.12971	2.27193	-0.167721	-0.552475	-0.0848285
91-6B	373.988		6.72504	166.276	5.45561	47440.4	5998.4		339.54	19.5562	1.29219	0.146695	0.153415	17.9157		0.60224	13.9396	104.165		0.35374	0.14008	11.8808	2.70277	0.73851		0.663965	3.7763	6.28195	2.56902		0.564362	2.19882	0.518937	4.67615	3.77727		2.53089	1.29001	-0.333774	-0.266277	-0.256551	1.25311		-0.324678	1.1417	2.01582		-0.0751429	-0.276297
93-6B	40.3847	24.9128		148.049		46206.5	942.156	120.81	438.864	16.3593		0.964105		13.055		0.0082	16.1996	142.035	0.085085	0.26139	1.90621	10.734		1.25377			8.15792	3.14955	1.46527	0.848726		2.16897		4.66413	2.96359	2.07849	2.63212	1.2137		0.142577		1.1092		-0.892578	1.20909	2.14972	-0.384559	-0.140841	0.218412
95-6B	79.5884	31.2293		265.433	29.0377	48645.8	647.172	166.027	461.083	13.6302	0.73496	0.30359		12.7729		0.049125	11.1754	224.305	0.646105	0.084875	0.703075	3.75549	0.07596	0.94301	0.678735	0.28636	2.39033	1.26133	1.90045	1.11843		2.42195	0.881996	4.68704	2.81085	2.21562	2.66374	1.13006	-0.138562	-0.692484		1.1022		-1.61069	1.04808	2.35076	-0.202179	-0.385095	0.0740158
97-6B	74.0806	29.4524	4.60402	128.43	14.7549	45086.2	322.541	354.174	1653.15	7.5439	0.68546	0.14828		9.55602	0.19918	0.383065	10.3631	181.855	0.236505		0.818185	8.14647		4.23104		1.1121	2.21984	2.20721	1.85549	1.46797	0.385753	2.10839	0.734983	4.65345	2.50329	2.54888	3.21745	0.875783	0.0685061	-0.263944		0.97975	-0.199862	-0.7231	1.01548	2.25971	-0.792308		-0.169713
99-6B			41.7634	110.693	27.8622	46407.2	1371.87		433.013	28.5687	0.12449	1.162		18.7274	0.344275	0.70147	8.28532		1.70825	0.62448	1.10841	8.90982	2.89272	1.05051	0.909895	2.5004		6.40734			0.960913	2.03508	0.873023	4.66646	3.13718		2.63588	1.45535	-0.301918	0.183119		1.27127	-0.0810323	-0.155154	0.911404		0.231179	-0.212621	0.0280711
101-6B	152.833	21.3906		198.71		46756.8	1960.15	391.852	298.886	11.3086		1.49185		16.4853		0.81685	13.7757	63.24	0.248255	0.417965	0.504585	10.7806	2.50858	0.811055		1.99322	2.88707	3.2055	2.13594	1.31755		2.28129		4.66981	3.29068	2.5931	2.47457	1.0494		0.173669		1.21654		-0.139851	1.13792	1.80099	-2.26299	-0.038915	-0.336833
103-6B	122.707	71.87	25.5619	123.99	37.0905	41863.5	754.023	331.001	638.279	20.2324	0.345955	0.103425		14.8421	0.255145	1.12694	13.6045	174.55	0.313375	0.42679	0.98623	6.25195		3.39778	0.615525		0.247625	3.47169	1.88271	1.66437	1.40533	2.07981	1.51363	4.61931	2.87546	2.51195	2.80469	1.28649	-0.0799752	-0.985746		1.17031	-0.979149	-0.208078	1.12979	2.2418	-0.551055	-0.889967	-0.070419
105-6B		32.1127	28.7	167.145	11.0175	41759.2			387.175	10.9724	0.799385	0.932485	0.235705	12.5373		0.41491	10.2654	163.385	0.73913	0.55275	1.04435	5.65139	0.582545	0.62646	0.416805	0.948755	2.05446	1.30173		0.903854	0.879456	2.22174	0.671557	4.62033			2.58412	1.01437	0.101893	-0.0394716	-0.163301	1.09695		-0.0405081	1.00693	2.21258	-0.24794	-0.289428	-0.176059
107-6B	140.806	48.9405		496.855	55.6183	40399.3	418.458	217.347	1363.52	9.44163	0.692035	0.804495		12.7566	0.072495		15.3732	166.925	0.1497	0.486765	0.23678	14.1315	1.16681	3.89971	0.377345		2.83093	1.41029	2.14335	1.65894		2.69399	1.2167	4.60498	2.61552	2.33625	3.13433	0.959975	-0.310691	0.103277		1.1055	-0.419331		1.1865	2.22252	-0.261874	-0.35153	-0.162312
109-6B	74.389	22.6921		156.159		44128.8	576.706	100.966	870.977	12.8499	0.14499	0.48262		12.2377	0.25469	0.061595	17.5561	187.12	0.136905		2.26628	5.60441	0.27692	3.47364	0.348645	0.157005	4.42295	2.86472	1.87108	0.828452		2.19089		4.64338	2.76058	2.00171	2.93789	1.10259	-0.268816	-0.332403		1.08305	-0.146479	-0.454712	1.24442	2.27208	-0.914176		0.355291
111-6B	104.535	38.048	3.45336	247.936	11.3878	44401	761.539	191.593	475.535	48.3658	0.53552	0.270405	0.745975	17.596	0.08605	1.10798	11.5826	186.735	0.43223		0.65168	5.41562	3.50901	1.40348	0.34318	0.376455	4.59302	0.719135	1.98659	1.55217	0.419636	2.3905	0.678735	4.64581	2.87832	2.27685	2.67607	1.6842	0.0149028	-0.133478	0.0868771	1.24531	-0.38211	0.0355072	1.06318	2.27122	-0.0316275		0.0575322
113-6B	113.62	7.22372	13.4027	330.895	66.4374	48381.8	1527.05	216.614	497.723	7.59279	0.141985	0.732085		12.7088	0.323355	1.09057	10.0012	115.845	0.127605	0.57849	1.10347	6.24268		1.10446	0.228265	0.792785	1.25807	1.87613	2.01122	0.579896	0.714111	2.51776	1.76415	4.68444	3.17034	2.33494	2.69598	0.872887	-1.25509	0.0827958		1.10405	-0.0946452	0.0315105	0.999451	2.06329	-0.296551	-0.309976	-0.041577
115-6B	112.752	20.045	11.9847	105.789	19.6472	45182.8	442.323	212.551	1567.06	8.12496	0.09517	0.390345		10.6561	0.076045	0.901765	15.9216	248.31	0.452045	0.004685	0.86707	4.07665	2.39865	6.74681		0.034265	3.54671	2.84192	2.04619	1.08956	0.689828	2.02358	0.797165	4.65462	2.64285	2.32736	3.19478	0.903758	-0.360235	-0.0537607		1.02699	-0.40895	-0.0475005	1.20177	2.39484	-0.0218942	-1.01413	0.119542
117-6B	190.351	170.72		226.034	76.6439	41779	323.228	104.121	1519.56	7.83813	0.210175	1.46616	0.545125	14.963	0.06275	1.76667	47.6591	185.625		0.185285	0.98826	44.3964	0.459015	8.66072	0.162905	0.586455	2.72671	2.36172	2.26426	2.23206		2.3536	1.88299	4.62088	2.49814	2.01754	3.18139	0.894054	-0.188194	0.160278	0.018763	1.17256	-0.450678	0.228073	1.67764	2.26855		-0.774752	0.147951
119-6B	78.7987	33.89	16.5491	147.101	40.6342	45744.9	2576.34	164.95	608.974		0.84722	2.67051	0.23974	11.7441		1.29112	19.4669	80.26	0.031975		0.99586	13.5028	1.14521	1.83901	0.67666	1.63253	0.99597	3.76769	1.62129	1.51109	0.759902	2.1589	0.954961	4.66029	3.41083	2.21057	2.78389		-0.0917545	0.425416	-0.159615	1.06906		0.0890034	1.28929	1.90436	-0.59708		-0.00801754
121-6B	312.732	89.3881	23.8033	212.734	38.5723	42688.2	1232.52	427.032	1413.28	20.8089		0.203405	0.17912	18.3868	0.10936	0.74576	18.2292	299.29	0.513715		0.954385	25.0998		6.38077		0.96031	0.53957	2.87352	2.49514	1.95035	0.838834	2.32203	0.943653	4.62986	3.08931	2.63046	3.15007	1.31709		-0.195304	-0.222913	1.26213	-0.330056	-0.219539	1.2596	2.47541	-0.341402		-0.178057
123-6B	469.384	47.5356	8.31571	152.744	49.2354	46402.2	2821.85	1010.8	521.609	12.851		1.65256		17.0046	0.158575	0.18413	14.0678	173.355	0.181495		1.14041	11.1998	0.45228	1.4653		0.126895	3.11601	6.39414	2.67076	1.65483	0.610465	2.18074	0.996654	4.66643	3.44886	3.00319	2.71719	1.10891		0.162429		1.22458	-0.808533	-0.216923	1.14705	2.23875	-0.220053		-0.049876
125-6B	18.7122	32.9062	33.0923	133.178	15.5399	42757.5	210.364	85.0639	1195.43	18.3639	0.919745	1.60169		11.1479	0.40132	0.88363	35.8155	202.44	0.31759	0.205345	1.14369	3.00639	0.171195	5.66465	1.25293	0.958305	2.8961	0.546165	0.786577	1.51476	0.910379	2.11809	0.74624	4.63001	2.19707	1.92972	3.07701	1.23694	-0.044508	0.203798		1.04597	-0.0477396	-0.0808258	1.55407	2.30627	-0.574975	-0.193243	0.179668
127-6B	83.712	88.5811	4.39794	71.5436		34868.6	281.068	255.134	3566.68	6.45711	0.57901	0.778195		15.2956	0.31127	3.56708		239.27	0.484555	0.16336	1.78943	6.33764		22.0331	0.864645		4.29094	2.51424	1.81269	1.85254	0.472139	1.85384		4.54146	2.44881	2.40472	3.55202	0.801499	0.031858	-0.193048		1.17853	-0.102916	0.537855		2.37889	-0.32449	-0.242912	0.14651
129-6B	406.494	20.015		152.211	33.1483	41730.4	3254.13		432.572	12.0021	0.209595	0.65128	0.421335		0.00867	0.76475	22.7965	123.31	0.80676		1.62735	13.1549	1.20999	0.139635	0.34262	0.978285	3.0149		2.57993	1.07787		2.17902	0.910746	4.61961	3.51238		2.63584	1.06474	-0.188795	-0.297639	-0.0371712		-0.880475	-0.152308	1.35784	2.09013	-0.141791		0.208033
131-6B		7.70632		140.826	40.4839	43177.4			804.981	12.9802	0.06136	1.30933		17.097	0.35741	0.310505	11.7492	214.675	0.21293		0.232385	18.4021	2.83909	3.59841	0.313095	0.04046	3.02217	9.72049		0.78968		2.1476	0.954156	4.63497			2.90419	1.11232	-1.41881	0.20904		1.23257	-0.0729017	-0.526055	1.06904	2.3312	-0.185367		-0.659406
133-6B	79.6507	4.25573		157.589	23.3182	46720	2477.37	221.978	435.819	4.28986	0.050175	0.67107		11.5113	0.257715	0.46721	10.1051	116.87			0.79617	11.7237		0.168935	0.08058		2.69208	0.791935	1.89843	0.465002		2.19207	0.834362	4.66946	3.39158	2.34597	2.63914	0.608023	-0.499241	0.0638989		1.06016	-0.143915	-0.339649	1.00404	2.06767			0.101018
135-6B	94.9903	34.0908	35.8919	163.362	80.322	48613.2	419.951	172.554	1247.35	13.6243	1.07666	1.40054		13.0282	0.269945	0.42923	25.9282	180.235	0.2105	0.537845	0.850545			3.84141	0.798805		3.3454	2.92211	1.96874	0.916833	1.40959	2.21253	1.10293	4.68675	2.62311	2.23284	3.0956	1.13427	-0.115907	0.13593		1.11275	-0.133847	-0.448462	1.41037	2.25581	-0.187859	-0.495533	-0.199594
137-6B	97.6559	19.6391		138.138		38965.6	1084.4	172.847	1428.15	14.024	0.69834	0.706935		12.367		0.69915	16.8284	186.81	0.23831	0.158035	0.863225	8.63291	0.13084	8.15968			1.0727	1.3838	1.95413	0.797076		2.12745		4.58894	3.03419	2.23701	3.15423	1.14682	0.0725485	-0.167722		1.09218		-0.16903	1.22602	2.27139	-0.921738	-0.250108	-0.306406
139-6B	75.6974	2.54615		153.497	0.719515	39905.7	607.66	144.43	887.907	9.87387	0.910795	0.241575		13.8697		0.84357	9.83505	201.93	0.30758	0.311455	0.657565	4.46844		2.67184	0.03925	0.41838	3.73196	1.81058	1.87075	0.353457		2.17779	0.0790349	4.60098	2.78256	2.15737	2.94351	0.990707	0.130225	-0.157959		1.14206		-0.115121	0.992757	2.29845	-1.34939	-0.659572	-0.205516
141-6B	116.868			145.819	46.8109	44107.8	3816.62	399.743	366.867	8.18361	0.508555	1.27255		17.8501		0.410645	11.1668	80.57			0.610405	14.4588	2.17088	0.215485	0.394725	1.02268	1.77738	1.91501	2.01753			2.16236	1.61104	4.64391	3.58071	2.60082	2.56072	0.912771	0.00368396	0.0883824		1.25152		-0.415726	1.04793	1.904			0.043324
143-6B	57.5781	2.08727	27.449	257.574	0.50094	46351.7	615.006	139.65	1038.05	3.14403		0.0076		9.12766	0.295055	0.210325	13.6679	161.23		0.085405	1.05795	4.94192	0.817625	3.37725	0.889225	0.175675	0.780895	0.13007	1.73862	0.310304	0.869778	2.41065	0.000407854	4.66579	2.77036	2.14307	3.01621	0.423188		-0.909078		0.958397	-0.557248	-0.18804	1.1357	2.20467		-0.383743	-0.0687554
145-6B	155.134		155.546	163.924	156.263	44263.5	2661.12		574.914		2.14113		0.31307			2.06474	17.0352	237.705	0.542855	1.09783	1.62299	9.49627	1.66543	4.56316	0.46513		4.14087		2.17605		2.17351	2.15749	2.15637	4.64556	3.42504		2.7596		0.32489		-0.101664			0.287403	1.23126	2.37377	-0.31546	0.170782	0.192728
147-6B	88.3984	47.3303	64.6167	213.441		42561.2	748.491	206.494		4.53939	0.66688	1.26849	0.298685	17.666	0.07126	0.69903		138.965	0.499775	0.11053	1.5957	11.6286	0.284525	7.34078		1.07335	1.98266	3.26503	1.94629	0.988085	1.78298	2.32784		4.62901	2.8501	2.30931		0.651378	0.0625388	0.0758973	-0.111878	1.2445	-0.423062	-0.163491		2.14191	-0.805615	-0.327745	0.166249
149-6B	226.148	12.87	6.54737	93.392	69.2556	36864.8	924.706	224.729	1429.25	22.4865	0.00923	0.49072		21.9974		1.27886	24.3337		0.526265		2.65095	18.1416	0.809385		0.34861	2.27429	4.50318	4.58193	2.35239	1.10887	0.558548	1.94321	1.07074	4.56648	2.96311	2.34942	3.15453	1.35136	-0.866884	-0.316335		1.34091		0.0364253	1.38064		-0.279928		0.412653
151-6B	148.964	17.8901		158.808	17.8758	44757.2	549.63	230.093	902.443	16.1877	0.471775	0.88965		13.7773	0.07287	0.74842	32.6143	225.725		0.20577	0.92013	14.4489	1.33068	1.05687	0.111795	1.07686	1.38085	3.85126	2.17109	1.13033		2.20056	0.776648	4.65062	2.73811	2.3619	2.95506	1.20774	-0.0126175	0.125125		1.1383	-0.418211	-0.126273	1.51335	2.35312		-0.192794	-0.223604
153-6B	288.638		21.7716	79.3951	78.0794	42438.5	5331.6	269.831	268.768			0.028045	0.148395	17.2234	0.627365	0.84958	17.6065	215.63		2.32996	2.26835	20.0104	1.50172	0.65037	0.341875	1.31587	7.00833	0.48131	2.46035		0.81946	1.88976	1.09678	4.62609	3.72653	2.42997	2.42878			-0.625557	-0.263775	1.23031	0.0492751	-0.071186	1.24467	2.33203		0.365362	0.355696
155-6B	381.889	28.5811	20.3085	255.88	61.7148	41951.9	2876.03	510.552	636.408	12.9119	0.05525	1.00284		15.9068	0.02023	1.11886	9.74618	155.455	0.231085	0.078875	2.06445	9.93292		1.5936	0.072955		1.52954	5.87364	2.56957	0.878554	0.880922	2.40732	1.77955	4.62089	3.45783	2.70648	2.8033	1.10493	-0.478319	-0.0202683		1.19936	-0.696487	0.00293596	0.988234	2.18997	-0.167599	-0.401015	0.176081
157-6B	72.3123	9.59456		202.059		46216.9	482.948	157.082	730.423	18.7307	0.45622	1.40436		17.2529	0.820105	0.9827	20.6096	139.735	0.11593	0.13706	1.31454	4.40911		4.66717	0.683875	0.527355	3.59959	3.1906	1.82262	0.641528		2.30493		4.66425	2.67296	2.17586	2.8604	1.2668	-0.0198978	0.09439		1.23653	-0.0901794	-0.0252172	1.31367	2.1449	-0.317387	-0.28103	0.116255
159-6B	111.407	33.6506	15.2135	230.731	71.6029	46590.3	552.681		816.523	14.0682	0.636415	2.1782		17.4307	0.521345	0.88556	27.4531	120.74	0.157315	0.129405	0.046125	8.59008	0.584595	5.50248	1.58378	1.1332	3.66444	1.26159	2.04389	1.47103	0.741629	2.36086	1.07798	4.66799	2.68833		2.91008	1.14701	0.0523852	0.283076		1.23508	-0.302246	-0.0532038	1.43421	2.08132	-0.2511	-0.293509	-1.39402
161-6B	139.915	20.5004	0.13698	105.186	14.3357	38364.5	951.387		710.031			0.06097	0.00496	17.7274	0.145365	1.11071	18.0823	128.28			0.158755	23.2207	0.109415	2.12979	1.56801	0.690825	5.69853	1.09223	2.11674	0.806396	-0.281156	2.01327	0.728725	4.58389	2.97535		2.8476			-0.456927	-1.00174	1.23691	-0.864136	0.0352824	1.2571	2.10768			-0.249121
163-6B	151.127	25.2759	20.641	161.004	134.669	40406.7	1214.29	131.94	564.28	7.49042				20.2182		0.20731	19.4966	198.475	0.37594	0.111675	0.963605	7.24222	0.11823	1.64568	0.41769	0.33487	1.9007	1.29261	2.17644	1.35031	1.30446	2.19718	1.21515	4.60526	3.05694	2.10838	2.74546	0.859314				1.30573		-0.191175	1.28992	2.29762	-0.511784	-0.325507	0.142465
165-6B	362.732			113.318		46410.7			469.424	9.34745	0.031525	0.011625	0.42046	16.3925	0.59751		8.43878	142.715	0.32829	0.28445	1.11855	22.209	0.22388	0.972115		0.243025	6.04992	4.51136	2.54002			2.05377		4.66614			2.66761	0.919026	-0.600157	-0.816789	-0.0376227	1.21179	-0.931758		0.923244	2.15435	-0.0913562	-0.122482	0.0358703
167-6B	85.024	44.9504	3.91845	338.2	70.5915	38934.1	1172.6	152.2	581.847			1.14307	0.22632	19.386		0.497735		211	0.416385	0.454615	0.785285	7.84279	2.25944	1.89249	0.81216	1.49751	3.68378	1.65407	1.89429	0.976882	0.447072	2.52703	1.07489	4.59028	3.06845	2.18106	2.76479			0.0579177	-0.716516	1.28321		-0.000985912		2.31844	-0.430434	-0.0206631	-0.434897
169-6B	123.674		71.074	310.634	174.166	38973.2	875.368	102.13	737.852	17.2207	1.14698	0.60231		25.7724		0.97406	29.0819	229.89	0.5055	0.47043	0.445275	5.5196	0.028925	1.33839	0.077865		3.24374	0.89474	2.06461		1.84572	2.49213	2.23865	4.59053	2.93962	2.00867	2.86631	1.23602	0.180294	-0.252231		1.40853		-0.0121087	1.46361	2.36119	0.00237558	-0.0132375	-0.394885
171-6B	126.47	53.3578	9.94807	235.748		37625.4	892.577	194.251	358.485	5.68486	1.12562	1.26201		13.685		0.25922	19.0066	119.645	0.257415	0.17818	0.292195	16.2278		3.2592		0.07749	3.11768	2.38809	2.09315	1.72717	0.649385	2.36488		4.57548	2.89051	2.28362	2.55022	0.743665	0.176211	0.0706858		1.11876		-0.600295	1.27746	2.07702	-0.144168	-0.224056	-0.537212
173-6B	137.257	53.1731		209.467		44533.6		197.324		8.13185		0.857625		19.0563	0.038065	0.504035	13.8352	192.965		0.539485	0.868825	6.94697	0.34679	1.85111		0.52564	2.46366	2.05421	2.09604	1.7255		2.32111		4.64787		2.26531		0.908551		0.117164		1.27973	-0.559222	0.00174535	1.14006	2.28413		-0.268957	-0.23984
175-6B	85.9847	38.3408	7.99679	289.893	99.0734	47345.9	992.859	110.628	506.356	6.50327		0.906775		17.6614		0.308105		207.185	0.46027		1.28896	5.56516	1.53507	1.06823			2.16317	0.745955	1.91488	0.938393	0.601973	2.45762	1.14849	4.67489	2.99662	2.04069	2.7012	0.797748		-0.425039		1.24684		-0.105136		2.31544	-0.0179787		0.10991
177-6B	122.592	0.52496	63.1056	172.817	9.34244	45833.1	776.167	102.357	722.115	6.68279		1.62278	0.39598	14.2621	0.55881		13.4046	170.04	0.332485		1.23094	4.46246	0.718475	2.85199	0.255525	0.0135	3.51067	1.47893	2.08811	0.0105781	1.79987	2.23528	0.635745	4.66099	2.8888	2.00841	2.85483	0.807076		0.20832	-0.515574	1.15193	-0.595007		1.12725	2.22973	-0.088599		-0.169091
179-6B	35.7776	42.4404	5.1638	55.2891		41858.4	1509.64	126.73	287.574	7.28252	0.217	0.448315		15.0911	0.560875	0.07231	13.3872	93.99			0.86412	6.1712	0.541195	2.03708	0.213335		3.4225	2.44147	1.1874	1.58975	0.507	1.74174		4.62113	3.17835	2.09642	2.45796	0.852128	-0.181255	-0.0236934		1.17825	0.024948	-0.419886	1.12546	1.97091			-0.0924905
181-6B	111.657	132.589		293.501		47619.7	74.366	83.4113	2309.75		0.826275	0.10829		21.2339	0.02401	0.635665			0.526535	0.245135	1.9802	3.75953	0.012545	10.9055	0.17911	1.24949	2.39013	1.2761	2.04291	2.12104		2.46408		4.67763	1.8706	1.91882	3.36354		-0.0833812	-0.332191		1.32694	-0.659289	-0.212954			-0.279829	-0.154782	0.273559
183-6B	101.794	20.7274	39.0525	158.152	94.1173	49176.6			413.064	12.8158		1.77345	0.133725	20.9353	0.300045	1.13006	19.6929	126.985	0.015005	0.757915	1.73982	13.8799		1.47369		0.819935	1.5078	1.3025	1.97194	1.22039	1.57825	2.19227	1.9734	4.68919			2.61572	1.09202		0.238101	-0.286379	1.31969	-0.662474	0.052086	1.29404	2.1025	-0.761367	0.0903252	0.232204
185-6B	63.8156	37.0875	28.1498	260.047	66.5486	45977.2	103.879	129.759	596.76	14.4594	0.380295	1.25457	0.31893	28.7542	0.100265	0.03769	10.075	119.22	0.14357	0.116685	1.15898	2.61042	0.46169	1.66066	1.38155	1.26411	0.61563	2.00127	1.75643	0.935129	1.12402	2.41464	1.06208	4.66201	2.01615	2.11296	2.77574	1.15901	-0.0594247	0.0783984	-0.0976373	1.45849	-0.34891	-0.561372	1.00143	2.07635	-0.270953	-0.315977	0.0343739
187-6B	177.331	34.6269	71.751	154.696	22.0848	46292	2269.65	431.087	333.154	13.8581	0.16172	0.678925	0.069055	21.3254		1.03246	14.2369	159.14	0.55896	0.31549	1.73993	9.84013	0.52589	0.36571		0.02764	1.49037	1.73836	2.16634	0.920222	1.82285	2.17386	0.822562	4.6655	3.35124	2.63452	2.52244	1.13552	-0.245103	-0.479804	-0.429887	1.32796		-0.0173247	1.15313	2.20138	-0.313819	-0.503017	0.234328
189-6B	121.662	17.249		200.7		45732.8	2898	386.298	400.081	20.7465	0.47765	1.24996	0.1941	24.0917		0.07619	14.0115	159.405	1.01475	0.03037	0.59509	11.2277	1.13196	1.13592		0.497815		2.99247	2.07512	1.20125		2.30246		4.66011	3.46174	2.58626	2.59952	1.30981	-0.00993011	-0.0125197	-0.724203	1.38067		-0.408536	1.14535	2.2025	0.153695	-0.608263	-0.416156
191-6B	113.905	33.5357		195.937	32.6551	41087.2	778.685		844.574	17.9512	1.10147	0.40049		18.2596	0.20827	0.40316	15.3249	197.41			1.13636	4.69849		2.16427	0.197875		0.717965	0.84683	2.04324	1.29071		2.29212	0.90749	4.61114	2.84986		2.92663	1.25354	-0.0455016	-0.406105		1.26078	-0.190172	-0.401145	1.18486	2.29532			0.0515155
193-6B	113.782	34.3391	18.2752	121.459		43064.9	388.093	120.699	989.491	10.329	0.11194	0.10584		17.6961		0.64883	38.632	111.11	0.44742		0.950755	3.47482	1.32021	2.87486	0.4965	0.16736	3.07463	6.61961	2.05474	0.91841	1.0818	2.08369		4.63266	2.58757	2.0817	2.99352	1.01338	-0.324992	-0.33716		1.24779		-0.408084	1.58662	2.04551	-0.0241273		0.139549
195-6B	98.3588	50.4801		194.959	6.80345	39645.4	246.33	84.2189	1415.81	13.495	0.377245	0.90478		17.3807	0.247875	0.73227	29.1882	235.785		0.34169	1.09021	5.54914	0.17635	5.99467	0.778685	1.62003	3.44898	1.64636	1.97444	1.61166		2.28974	0.56688	4.59797	2.31555	1.91447	3.15084	1.12958	-0.629809	-0.182563		1.24002	-0.62706	-0.152517	1.46388	2.37244		-0.0826689	0.0371129
197-6B	535.609	98.3428	0.00325	189.297		44713.3	1641.32		1043.19	8.0598		0.25258	0.198255	12.2371	0.007445	0.40315	14.4342	88.9		0.204485	0.7552	13.4447	0.60483	3.09766		0.39075	2.66612	0.988835	2.72672	1.97928	-1.09354	2.27707		4.65044	3.21329		3.01833	0.905379		-0.148286	-0.200873	1.0876	-0.913553	-0.464822	1.1593	1.94882		-0.194154	-0.174922
199-6B	136.935	44.7513		347.87		43799.5	609.23	146.558	1085.1	7.76835	1.26608	1.05	0.13472	17.4581			21.908	135.07	0.15691		0.46	7.00363	0.32347		0.15467		3.44736	1.52502	2.13269	1.60535		2.54013		4.64139	2.77162	2.16514	3.03507	0.889798	-0.372541	0.0180174	-0.96621	1.23989			1.34043	2.12968	-0.927362		-0.0181061
201-6B	108.617	18.7259	5.94109	136.855		43766.6	1179.14	109.642	646.461	8.22175	0.294075	0.7804		17.3742	0.15488	0.194175	17.5718	183.21	0.11088	0.348145	0.716555	11.1485	0.112305	2.51599	0.26922	0.215535	2.92662	2.86301	2.03043	0.786736	0.537448	2.12985		4.63986	3.0712	2.01937	2.80956	0.913535	-0.115256	-0.172346		1.2393	-0.917218	-0.71362	1.24465	2.26271	-0.327058	-0.0786049	-0.209341
203-6B	63.4837	2.61457		146.427		43618.9	1934.51	151.207	403.499	12.1523	0.39014	1.51859	0.36788	17.357	0.01144	0.493435	12.1335	174.21		0.39047	0.18979	8.61497		0.36782	1.09066	0.376305	2.76437	2.01924	1.7965	0.375374		2.14692		4.63957	3.27888	2.1794	2.60536	1.07643	-0.0538748	0.180332	-0.0666319	1.23944	-0.820272	-0.335049	1.08392	2.24099		-0.461061	-0.737178
205-B	163.046	8.69526	77.3417	179.034	85.3449	35798.3	676.277	337.584	865.222			0.27485		21.0425	0.564705	0.160775	16.5014	194.81	0.959465	0.61654	1.4423		1.90206	2.91613		0.126035	0.07523	2.81854	2.2099	0.811303	1.87481	2.24896	1.90959	4.55376	2.81199	2.52838	2.93696			-0.129937		1.32266	0.0264258	-0.823996	1.21603	2.28533	-0.0854124	0.0454956	0.151064
207-B	138.003			194.58	35.1967	48196.9	832.104	204.876	790.571	13.1315		0.72281		12.8956		0.759085	5.83018	576.22	1.57526		1.3736	6.96394	0.349885	5.36334		0.847595	2.81871	5.43647	2.13988			2.28883	0.923766	4.68302	2.91654	2.3102	2.89793	1.11789		-0.346442		1.11042		-0.20845	0.765257	2.76032	0.195416		0.0692283
209-B	76.9381	40.4376	20.7774	218.369		43524.1	82.2756	66.3345	1016.16	31.1773	1.3151	1.60648			0.503635	0.579325	15.7157	193.805	0.34583	0.160725		3.61263	0.595865	4.72907	0.565305	0.57613	1.5019	5.56238	1.86603	1.57867	0.809311	2.32918		4.63848	1.8899	1.80088	3.0068	1.49188	0.209994	0.166499			0.00157295	0.0319761	1.19617	2.28727	-0.0800537	-0.81925
211-B	64.8235	17.4953	28.0831	147.989	94.9863	45700.4	583.595	288.691	471.213	11.371	1.32088	1.19929	0.02636	14.5003	0.200135	1.09087	37.4981	183.365	0.88162		0.724125	5.49534	0.394555	1.19238		0.425565	3.00947	4.07732	1.76335	0.771976	1.00435	2.15993	1.13935	4.65923	2.76376	2.45786	2.66442	1.03693	0.113019	0.0773904	-0.639012	1.16115	-0.198823	-0.0464441	1.57247	2.2629	-0.0747178		0.0804218
213-B	130.109	60.3049	46.0126	254.146	141.908	45769.6	474.647	146.689	780.249	11.398		1.64972	0.117135	15.9665	0.44881	1.29517	23.8227		1.87424	0.222845	1.11547	3.77969	0.309825	2.31899		0.85941	4.80817	3.71411	2.10767	1.77939	0.981953	2.40469	2.15201	4.66014	2.6545	2.16241	2.88792	1.05683		0.21135	-0.946296	1.20309	-0.0234537	0.0992042	1.37669		0.272815	-0.175484	0.046218
215-B	110.841	67.9389	16.8791	279.705	10.9478	39257.3	664.902	125.356	938.252	12.3926	0.240475	1.09206	0.047325	12.6104	0.16089	0.138275	18.9141	226.875	1.51527	0.40646	0.65041	4.86831	2.33377	2.73651	0.47076		5.06666	2.13539	2.03201	1.60911	0.76419	2.44601	0.670179	4.59292	2.81469	2.09132	2.96882	1.09206	-0.15895	0.169638	-0.51194	1.09707	-0.24622	-0.859318	1.27677	2.3557	0.144897	-0.0449761	-0.190815
217-B	82.6641	6.43375	16.8642	119.998	149.984	43944.2			366.844	11.6893	1.16575	0.96185	0.155275	12.5356	0.38875	1.00714	11.8738	169.205	0.982265		1.06838	6.82715	0.528605	0.983985	1.72896	1.69351	2.01564	1.85573	1.10917	0.554747	1.20647	2.07694	2.14516	4.64287			2.54462	1.05102	0.183818	0.142069	-0.253934	1.09724	-0.681428	-0.489096	1.07387	2.2283	-0.0634773		0.0285216
219-B	103.856	55.9611	21.3287	113.008	164.952	39590.5	964.643	43.8854	559.825	12.4405	1.51852	0.48704	0.388775	16.5363			16.762	249.815	0.68622	1.63128	1.03099	38.0066	0.79544	0.77799	0.26955	0.57008	4.38672	6.85837	2.01386	1.74685	1.32834	2.0272	2.20171	4.596	2.97263	1.64202	2.74631	1.08941	0.241225	-0.00570269	-0.0546358	1.21841			1.22315	2.3973	-0.499303	0.195149	-0.0061021
221-B	172.339	62.8359	51.5715	162.311	8.11606	41428.2	1138.93	149.723	981.359	37.8728	1.2047	0.733215		14.1194	0.28917	0.65314	32.0301	222.935	0.81448	0.530845	1.13268	7.10952	1.93291	2.52246	0.336165	0.19743	2.26782	7.51053	2.23163	1.77439	1.54855	2.20724	0.605188	4.61709	3.05277	2.17416	2.9886	1.57706	0.0579241	0.0831307		1.1491	-0.118908	-0.218633	1.50526	2.3481	-0.151287	0.0129989	0.0238974
223-B	88.2444	20.9459	50.7209	148.791	69.7304	40254.1	942.511	226.064	437.81	15.034		1.16928		16.9097	0.237795	0.738005	10.8784	156.345	0.37719	0.234635	0.57496	5.17658	2.06765	1.25286	0.455055	0.93139	3.05977	3.09912	1.94492	1.03983	1.56712	2.16381	1.07223	4.60164	2.95685	2.34958	2.63871	1.17706		0.0626849		1.22783	-0.161384	-0.195935	1.03637	2.19336	-1.27585	-0.164289	-0.289829
225-B	69.965	17.6184	37.5184	114.602		40307.9	872.078	133.773	657.597	11.0422		1.35577	0.016865	12.1003	0.8371	0.786415	12.2594	226.97	0.50278	0.16604	0.768835	4.41028		1.67192		0.317515	2.62596	0.59252	1.73238	1.23397	1.39854	2.05781		4.60539	2.90443	2.11252	2.81793	1.0383		0.132023	-0.735992	1.08179	-0.0774795	-0.104993	1.08837	2.35579	-0.317582	-0.239379	-0.114253
227-B	242.074	18.6372	23.674	727.419	88.1513	40932.5	576.843	238.849	498.039	16.2787		0.833195	0.001045	25.7076		1.05848	18.8605	112.865	0.40695	0.090185	0.66598	4.15037	1.94358	1.9988	0.202075	0.29298	3.26877	10.9024	2.38137	0.785706	1.369	2.86159	1.93762	4.61207	2.7543	2.3781	2.68873	1.21113		-0.0792554	-1.33993	1.40906		0.0227963	1.27549	2.05204	-0.399838	-0.371918	0.0622456
229-B	116.436	68.3149	20.7937	117.679	19.0596	46707.2	698.518	164.121	851.817	6.38971	0.0873	1.22928		13.3904	0.04782	0.347295	20.1653	135.47	0.122825	0.69871	1.15413	10.768	0.149885	2.52401	0.18398		2.00274	2.51932	2.06282	1.83448	1.30459	2.04614	0.790572	4.66935	2.84246	2.2106	2.92884	0.793168	-0.378978	0.0776985		1.12674	-0.50968	-0.464816	1.30458	2.13172	-0.958825	-0.168558	0.0617517
231-B	109.184	27.1234	41.5775	248.402	73.6355	39800.5	956.94	229.115	1245.65		0.16006	0.57847		16.176		0.352315	32.6962	192.69	0.137035		0.640915	5.49927	1.14472	5.76391	0.359465	0.89469	2.31106	1.11065	2.03155	1.42877	1.6096	2.39509	1.73456	4.59958	2.97705	2.35895	3.09415		-0.247344	-0.297535		1.20881		-0.0760194	1.51445	2.28455	-0.281069		-0.220313
233-B	114.046	5.15916	28.4073	151.371		46810.3	1227.36	228.024	698.645	13.2553	0.809425	1.38048		21.3038	0.566835	2.79599	13.7424	325.415	1.27198	0.481795	1.29325	8.99051	0.333855	4.44433	0.675955	1.06846	5.43703	6.70265	2.05666	0.506804	1.4534	2.17342		4.67016	3.08683	2.35562	2.84402	1.10171	0.104603	0.0647448		1.32796	0.0272433	0.445991	1.13741	2.51165	0.101168	-0.00805386	0.110132
235-B	57.8847	21.2973	78.7518	80.8584		42025.9	502.514	110.212	265.665	8.20771	0.491395	1.2342	0.09766	17.5238		0.06026	15.7691	128.6	0.550805	0.81554	1.044	5.9989	0.40573	0.80074	0.266365	0.34086	1.39454	1.03852	1.66108	0.814677	1.8871	1.88439		4.62186	2.69964	2.03759	2.42366	0.905435	-0.00376964	0.062071	-0.354627	1.24336		-0.45947	1.1972	2.10918	-0.314494	-0.0907601	-0.0280569
237-B	139.612	26.549	22.3174	160.661	61.0907	40793.7	183.042	58.9495	1246.03	10.706	0.673485	0.07602		18.4959	0.045975	2.55128	5.97886		2.35587	0.1378	1.27584	4.99099		3.21206	0.771205	3.91309	1.29375	4.50312	2.13601	1.3105	1.09881	2.1891	1.0435	4.61039	2.23598	1.77006	3.0954	1.01844	0.064679	-0.409021		1.26673	-0.518224	0.406604	0.776415		0.339719	-0.27986	0.203413
239-B	224.758	16.1566	25.2589	113.643	115.251	35900.3	5185.57	797.77	253.138	8.75459	0.155345	1.23911	0.252605	15.0652		0.07872	11.8734	92.435	0.282625	0.78345	0.33409	19.6524	1.2687	0.577795	0.12726	0.961595	4.3845	2.80366	2.3517	0.75469	1.25442	2.05509	2.05249	4.55473	3.71448	2.90188	2.40332	0.938611	-0.253836	0.089254	-0.601773	1.17777		-0.401442	1.07419	1.96449	-0.549736	-0.158188	-0.535973
241-B	16.5149		42.9203	266.357		45607.6	331.992	54.3929	618.305	10.6756	0.20601	0.547695		13.4042	0.13604	0.6526	18.1709	160.251	0.20913		0.462225	3.71995	0.852145	2.00171			1.05215	2.7984	1.21362		1.6293	2.42546		4.65885	2.51644	1.73321	2.78503	1.02188	-0.192541	-0.412174		1.12711	-0.282652	-0.203165	1.25817	2.20472	-0.975072		-1.05334
243-B	69.9001	33.003	56.5423	81.7395	44.3018	48781.4	1179.22	163.126	473.643	8.45944	0.029515	0.712825	0.075755	15.1869		0.682815	12.0578	190.54	1.32636	0.787995	0.562675	7.39087	2.1107	0.8407	0.535015	0.80205	1.53374	1.84565	1.83851	1.49342	1.75223	1.88932	0.973726	4.68825	3.06745	2.21186	2.67534	0.927288	-0.614464	0.0770065	-0.409779	1.18099		-0.204108	1.08106	2.27986	0.122436	-0.105254	-0.290456
245-B	223.998	59.445	49.9132	118.94	58.4631	48292.1	1158.92	262.365	351.743	14.6942		0.674465	0.632425	16.1056		0.439095	22.4947	125.53	0.84735	0.366175	1.5682	6.06549				0.44453	2.93847	3.99713	2.33928	1.03757	0.999623	2.06565	1.03396	4.68374	3.06301	2.41843	2.546	1.16004		-0.200077	0.0510195	1.20691		-0.446177	1.35191	2.09861	-0.170181	-0.0676407	0.109523
247-B	191.964	95.9793	56.6041	76.6881		37192.4	975.764		1189.47	7.445	1.75243	0.68772		16.1927		1.71418		214.005	0.682105	0.31636	0.41137	16.5291	0.910415	4.43632	0.375125	1.86556	5.41711	3.35421	2.27863	1.92954	1.693	1.87758		4.56922	2.97088		3.07486	0.867617	0.24364	0.0692208		1.20838		0.218595		2.32976	-0.166946	-0.0993942	-0.450205
249-B	135.615	93.1884	20.1495	66.504		39636	387.279	135.716	1000.32		0.991775	0.911125		12.9324	0.17345	0.19512	42.7642	144.08	0.248355	0.13227	0.24157	15.962	0.132765	4.51882	0.03126	0.036455	4.51995	1.61491	2.12361	1.94687	1.28777	1.81324		4.59757	2.53041	2.04646	2.99995		-0.178391	-0.0473964		1.11166	-0.229898	-0.710097	1.63107	2.15686	-0.821312	-0.288754	-1.24828
251-B	60.9577	8.99594	57.6638	415.956	76.5193	43068.9	1213.08	115.703	766.209	13.6092	0.01902	0.65499	0.042435	15.8123		1.19334	21.8732	105.395	0.51993	0.65802	0.651005	10.8984	1.58963	1.23223			4.6924	1.69715	1.68494	0.847194	1.03097	2.6104	1.0924	4.63404	3.08387	2.06311	2.87815	1.12696	-0.70988	-0.183825	-0.535623	1.19408		0.0637006	1.33736	2.02184	-0.527784	-0.702544	0.0573072
253-B	111.973	13.5983	43.1648	127.964	24.856	35611.7	1046.05	136.814	617.115	7.3199	0.42173	0.5123		20.9972	0.313985	0.331085		233.74	2.15944	0.88349	1.84978	5.50417	0.716875	1.73182	0.204355	1.08239	5.69709	2.14196	2.0464	0.717258	1.5317	2.09961	0.84823	4.55131	3.00958	2.12832	2.78538	0.84911	-0.0369678	0.00527718		1.31981	-0.101031	-0.0895152		2.36863	0.332531	0.123616	0.266571
255-B	105.632	52.2007	37.6705	75.9287	16.632	37064.7	799.852	96.4338	859.931	7.42253	0.05834	1.18271	0.057555		0.40268	1.34613	18.0857	274.21	1.27855	0.218215	1.10854	5.34146	0.567825	1.93006	0.805685	0.99605	2.88388	1.66419	1.99339	1.6096	1.12384	1.87965	0.760988	4.56865	2.85765	1.98249	2.93289	0.856357	-0.466502	0.0420396	-0.469443		-0.405592	0.090243	1.25687	2.43805	0.106696	-0.180043	0.0414104
257-B	129.559	37.4081	63.2394	251.143		36379.1	333.273	111.824	1207.82	23.694	0.796475	0.45227		29.771	0.525915	2.24375		260.155	1.00158	1.20722	1.12692	5.30536	1.91374	5.07583	0.02436	0.153085	6.10781	8.76327	2.11071	1.49506	1.79141	2.39749		4.56082	2.43404	2.04592	3.082	1.37394	0.101101	-0.0217861		1.47377	-0.429293	0.334334		2.41515	-0.0447277	0.191408	0.0481526
259-B	92.3309	27.2787	45.4853	120.838	4.87273	42748.6	415.488	87.2185	702.129	5.68253	0.206995	0.18708		17.4252	0.11954	0.17742	49.9342	241.635	0.9619		0.87512	5.04582		2.49619	0.168525	0.425395	4.51329	3.09574	1.95642	1.40265	0.979451	2.06156	0.494401	4.62964	2.5587	1.93888	2.84408	0.729957	-0.191505	-0.213471		1.23708	-0.310728	-0.752035	1.69839	2.38102	-0.0261814		-0.07689
261-B	131.423	18.0406	71.0489	154.533	230.855	46044.1	3022.8	171.179	170.925	15.9735	0.149985	1.80242	0.037655	25.1578		0.53083	16.4237	50.02	0.214135		0.689935	9.08086	0.19291	0.815145	0.12965	1.19176	1.28527	3.9564	2.11726	0.778641	1.82703	2.14929	2.33991	4.6626	3.48021	2.23208	2.23258	1.19679	-0.261461	0.247774	-0.561574	1.3968		-0.364047	1.21547	1.69826	-0.184141		-0.235756
263-B	259.702	59.1662	34.5513	149.607	118.268	39272.7			607.254	16.3404		2.02932	0.44731	15.3774	0.29349	0.22994	13.1177	183.25	1.42387	0.789155	1.2107	53.9344	1.20611	1.96	0.50943		10.5122	2.95866	2.41422	1.77196	0.919747	2.17205	1.18695	4.59394			2.78337	1.20954		0.30419	-0.407461	1.18204	-0.115688	-0.168678	1.11733	2.26154	0.151386	0.0990962	0.0812435
265-B	108.946	17.1252	62.5645	34.5292	6.77681	38603.5	320.559	150.478	676.303	9.46691		0.382115		13.8102	0.39089	0.864805	19.3254	178.54	0.817785	0.585745	0.562395	3.6547	0.167355	3.90114			2.19568	0.458635	1.95983	0.767333	1.79619	1.51057	0.566027	4.58662	2.48685	2.17622	2.81587	0.974702		-0.463127		1.13956	-0.408065	-0.102036	1.2758	2.25168	-0.118429	0.0343693	-0.257635
267-B	83.6618	2.07789	6.58805	64.7973	22.3096	39111.2	1373.52	159.096	352.559	13.3008	1.43566	1.85627	0.273735	15.0788		1.46335	13.8572	210.585	2.74824	0.13385	0.77467	5.65707	0.398205	1.38028		1.67471	5.73518	6.33709	1.92109	0.309327	0.559893	1.05629	0.824761	4.59227	3.13635	2.18469	2.54501	1.12365	0.130232	0.248808	-0.564211	1.17588		0.161458	1.1411	2.32339	0.438558	-0.286176	-0.110932
269-B	167.645	110.662	61.9227	112.175	82.4263	39951.6	528.755	218.564	1773.06	9.94822	0.351935	0.06531		16.153	0.037615	1.38213		140.38	0.72294	0.224595	1.20271	19.1469	0.72961	3.75556	0.03434	0.912435	2.20247	2.64344	2.12846	2.04254	1.76047	2.03754	1.10855	4.59926	2.60563	2.32153	3.24859	0.994373	-0.580261	-0.441995		1.2042	-0.561804	0.135344		2.14729	-0.372538	-0.173785	0.016521
271-B	105.478	62.9916	15.6536	177.416		42889.5	403.985	95.6683	1249.43	18.3024		0.46944	0.130825	14.5985	0.282165	0.48532	27.0843	195.96	0.638745		0.834795	8.27459	1.21491	5.3643		1.52814	3.08198		1.9348	1.74776	1.18969	2.24322		4.62967	2.60618	1.97938	3.09374	1.25223		-0.334309	-0.29114	1.16409	-0.124233	-0.328388	1.43233	2.29205	0.0531788		-0.0835721
273-B	612.406	31.4303	49.6979	133.734		44274.3	1957.98		437.843	14.9409		1.11263		14.4761	0.02047	0.566905	14.709	149.215	0.13496	0.84258	0.18152	7.77217	0.692375	0.870155		0.794355	3.79949	0.26345	2.78291	0.899189	1.52282	2.10792		4.6455	3.29179		2.63088	1.17218		0.17369		1.15414	-0.693926	0.0272701	1.16203	2.17285	-0.284382	-0.0778412	-1.02821
275-B	330.076	30.3166	36.8689	411.707		47346.4	1689.73	360.885	729.726	7.99064		0.56454		12.6243		0.231585	12.5449	129.935	0.83959		1.22898	8.70179		2.49769	0.51943	0.146175	4.55295	4.02736	2.51151	0.863951	1.50133	2.611		4.67524	3.22643	2.55665	2.8619	0.895669		0.0263624		1.10005		-0.16713	1.09524	2.11335	-0.0760398		-0.0712116
277-B	122.283	16.5508	41.6114	147.326	46.8086	43239.4	1111.1	260.62	749.683	10.3459	0.71676	2.0415	0.17109	19.2374	0.111145	0.858735	19.2409	312.115	1.25142	0.78073	0.475625	4.79856	0.732495	1.47212	0.278485	0.397005	2.45724	4.38361	2.00372	1.21224	1.58319	2.16795	0.985678	4.63534	3.04403	2.40991	2.87475	1.0116	-0.218577	0.298286	-0.232873	1.28371	-0.32654	-0.0814873	1.28376	2.49405	0.0937584	-0.313692	-0.323385
279-B	66.0099	58.9266	51.4321	167.397	35.9076	43216.2	70.7591	95.7945	2130.19	17.1262		0.60444		17.3712	0.220915	0.46682	35.1724	183.92	0.21966	0.18421	0.19619	4.03816	0.082025	9.37158			4.62316	1.88392	1.80921	1.7694	1.71071	2.22341	0.928108	4.63485	1.79643	1.96389	3.32782	1.23364		-0.316142		1.23966	-0.65587	-0.330956	1.54612	2.26453	-0.17861	-0.216828	-0.203147
281-B	221.442	30.3386	56.6267	153.866	114.025	46266.8		737.134	263.579			0.95012		20.0536		1.27266	11.7037	99.55	0.210515			13.0637		0.577725	0.061915	0.90691	1.26936	1.82346	2.34471	0.891513	1.6866	2.18685	1.17902	4.6637		2.8674	2.42074			-0.101378		1.30054		0.0739593	1.06722	1.99548	-1.44516
283-B	77.8021	21.1792	44.5133	72.141	107.091	36868.7	719.553	241.076	628.68	7.80868	0.13041	1.13314		11.1188	0.11758	0.456635	15.1604	187.135	0.477165		0.638455	3.66958		1.68319		1.11874	2.77404	2.03924	1.88912	1.32513	1.62812	1.85807	2.02244	4.56599	2.85274	2.37935	2.79778	0.891345	-0.29183	-0.0117951		1.04605	-0.930011	-0.0197004	1.1807	2.27214	-0.321361		-0.20047
285-B	80.1919	41.7349	63.4298	108.611		39094.7	322.475	90.5293	1386.77		0.928215	0.777645		26.1118		2.13761		233.58		0.69636	0.846645		0.966925	4.71749		1.55011	2.03289	4.0088	1.90178	1.61654	1.78898	2.027		4.58927	2.44358	1.94452	3.13976		0.134339	-0.162206		1.41663		0.329697		2.36843		0.0719319	-0.0766032
287-B	91.4631	39.8669	2.37999	75.9868	87.8985	39073.3	173.901	123.009	1261.74		0.228545	0.4588	0.05153	8.35093		0.44501	25.971	167.165	0.37237	1.07953	0.292775		0.256915	4.7018	1.01479	0.361125	2.27366	0.8344	1.96093	1.58493	0.338802	1.87243	1.12251	4.59155	2.23102	2.08663	3.10092		-0.169999	-0.0186733	-0.493455	0.921567		-0.358708	1.41304	2.22188	-0.462047	-0.0692473	-0.53361
289-B	60.9787	20.4212	23.6446	170.928	13.9541	36909.7	69.7217	59.283	1331.98		0.19499	0.539525		16.5185	0.441965	0.1709	47.16	168.17	0.678625	0.105925	1.04415	6.40812	0.538055	7.42591		0.12248	2.38836	1.23955	1.71966	1.20358	1.29455	2.23034	0.722866	4.56695	1.64929	1.77293	3.12445		-0.204479	-0.447308		1.2175	-0.406723	-0.979716	1.67215	2.22467	-1.27812	-0.336986	-0.0968195
291-B	111.014	12.933	16.9713	133.202	34.1486	41862.1	931.533	151.707	389.454	60.8805	0.70901	0.688095	0.141945	24.9013	0.254845	0.9769	12.8479	223.02	0.950425		0.22118	5.34828	1.3501	0.490375			2.30595	2.03895	2.04305	0.706365	0.765373	2.10224	1.29169	4.62163	2.95953	2.16786	2.58966	1.78383	-0.151933	-0.163699	-0.273425	1.39533	-0.609078	-0.0144453	1.10547	2.34827	-0.266211		-0.177112
293-B	69.6883		20.2283	140.85	178.434	40864.7	511.725	149.562		30.2331		0.66015	0.716175	16.1941	0.052025	0.70604	22.7625	240.79	0.62561		1.05093	4.52151	1.29486		0.91364	0.064635	1.31407	2.78604	1.84271		1.22151	2.12609	1.27625	4.60942	2.63354	2.17303		1.47884		-0.184649	0.0780246	1.20932	-0.491379	0.0749297	1.35722	2.38163	0.0486668		0.161302
295-B	101.057	26.8934	19.9089	147.073	13.269	41334.8	121.01	143.814	1486.27	23.9803	0.66027	1.15024		16.1753	0.038485	0.770255	28.7259	244.86	1.5477		1.25879	9.19897	0.90097	7.74237		0.12276	1.50733	4.82301	2.0035	0.865337	1.08758	2.16721	0.711934	4.61505	1.88136	2.15741	3.17193	1.37933	-0.20296	-0.0447442		1.20885	-0.556839	-0.170498	1.45453	2.3883	0.183245		-0.000981309
297-B	153.449	81.6682	52.6585	152.231		43856.1	390.411	186.592	1522.2			1.97087	0.006825	22.7192	0.323025	0.275025	28.1258	225.22	0.7917	1.02323	1.13436	2.49458	0.47815	7.97124	0.06661		3.35705	3.04454	2.16655	1.91171	1.70982	2.16872		4.64144	2.55181	2.26137	3.18189			0.287292	-0.932434	1.35639	-0.0948669	-0.129799	1.44907	2.35209	-0.134411	-0.011789	0.0458939
299-B	205.452	49.8337	31.1937	203.682	43.8924	43931	1143.92	286.765	494.073	14.249				13.6459		0.95068	14.3719	177.615	0.54123		0.134205	6.05438	1.61883	4.39827	0.90575	0.80561	2.15524	1.70384	2.31269	1.63432	1.49366	2.297	1.64237	4.64276	3.04262	2.45189	2.68655	1.15365				1.13245		-0.0222019	1.15552	2.24948	-0.27501		-0.285601
301-B	73.5262	7.78005	27.8345	279.023	27.4146	35324.6	57.109	70.8059	1866.09	11.1149		2.07725				0.529225		232.065	0.332435	0.059555	0.41758	4.21513	0.139765	10.9757	1.34018	0.512925	4.04658	4.65054	1.8428	0.86224	1.43771	2.44411	0.869506	4.54803	1.72916	1.83064	3.26949	1.04526		0.242039				-0.452223		2.36316	-0.0886316	-0.462026	-0.39013
303-B	121.893	2.04996	48.6726	201.634	9.74124	42058.5	1151.29	147.101	362.674	7.67424	0.217555	0.015655		13.3187	0.20514	0.126405	17.9479	140.565	1.34831	0.297705	0.718915	5.81472	0.780355	1.2976	0.61118	1.07607	1.63279	0.818675	2.0845	0.306388	1.6775	2.30456	0.644822	4.62381	3.06077	2.16759	2.55786	0.884839	-0.1807	-0.752158		1.11053	-0.940563	-0.979467	1.25366	2.14755	0.0510869	-0.112592	-1.18376
305-B	343.614	75.606	15.9191	154.784		49373.8			634.668	11.4552		0.820435		11.0549	0.298625	0.513865	19.1659	204.685	0.26369	0.29118	0.69847	9.43723	2.72741	5.59607	0.185195	0.89947	2.95311	1.30314	2.53053	1.85659	1.19346	2.16288		4.69349			2.80169	1.04443		-0.117104		1.04176	-0.594112	-0.544553	1.28102	2.31063	-0.789426	-0.117404	-0.319002
307-B	87.4713	115.317	96.9351	302.626	87.6796	39453.8	73.1264	93.2726		21.2571	0.759175	0.6521	0.798905		0.791135	1.89007			2.94107	0.276905	1.54242	10.237	0.85566	12.6867	0.579465	0.43128	3.4288	6.78941	1.93934	2.04718	1.97455	2.47877	1.9392	4.59519	1.08255	1.94336		1.32674	0.0906859	-0.980311	0.101763		-0.138138	0.162542			0.425912	-0.12832	0.0621342
309-B	215.695	15.6003	16.9908	41.7885	116.378	43430.7	4130.36	592.32	581.531	12.7325	1.09743	1.02568		17.7807	0.061895	1.15539	14.5717	201.485	1.38179	0.36707	1.24181	12.6534	1.334	1.03798	1.48988	2.76824	0.522625	3.28402	2.33224	0.747082	0.765622	1.59903	2.0645	4.63737	3.6156	2.77249	2.76433	1.10418	-0.0884519	-0.00149295		1.24813	-0.453657	0.0506469	1.16343	2.30377	0.140329	-0.0671106	0.0854267
311-B	79.1703	7.08566	80.1847	106.76	142.841	42600.4	785.256	292.432	637.401	12.2988	0.783415	1.62721		15.5829	0.208155	1.24945		159.52	1.36546	1.34203	0.194275		0.517985	0.761625			0.80037	0.72181	1.89537	0.575705	1.90361	2.00655	2.14622	4.6291	2.8942	2.46602	2.80062	1.08545	0.0975109	0.141295		1.19031	-0.190292	0.0635048		2.20059	0.132037	0.104956	-0.205277
313-B	104.509	88.6909	91.6337	224.702	60.9898	43553.7	569.44	185.361	1339.11	14.1387		0.343855		30.2721	0.02411	2.44545	23.4745	195.15	0.93224	0.88274	0.41092	8.29329	0.45127	4.37971	0.281705	0.587235	1.79852	2.91372	1.86746	1.92956	1.92757	2.3515	1.04314	4.63592	2.75523	2.26685	3.12645	1.14921		-0.489389		1.47773	-0.658386	0.386696	1.36833	2.28939	-0.0327723	-0.0544583	-0.0426064
315-B	503.204	38.8542	126.511	144.331	27.2522	42681.7	1693.78		374.919	13.652	0.28037	0.558135		18.7403	0.40788	1.04646		144.245	0.36065	0.862215	1.85895	9.63858	0.40942	3.70386	0.485805	0.15431	3.66353	1.82032	2.70117	0.945234	2.09309	2.15934	0.868216	4.62941	3.21392		2.57393	1.13411	-0.125619	0.0238846		1.27249	-0.0442188	-0.167878		2.15889	-0.683404	0.118323	0.235807
317-B	121.445	95.9649	76.5306	311.171	53.1563	46377.8	121.118	109.022	2398.27	5.35006	0.618645	1.45626		14.095	0.40854	0.91858	30.7951	225.215	1.24201	0.524685	1.97601	2.15355	0.631165	10.6289	0.946445	0.07405	7.02553	2.20634	2.06248	1.98204	1.88263	2.49194	1.01329	4.66614	1.82052	2.0347	3.37843	0.707437	-0.223626	0.0536651		1.14259	-0.0438677	-0.0508904	1.48665	2.35214	-0.0419979	0.0104643	0.29513
319-B	131.456	26.6627	62.5049	236.217	112.665	44296.7	725.449	91.9865	563.327	9.72269		1.09018	0.429575	13.8659	0.70003	1.37793		226.205	1.71976	0.26908	2.49262	5.01157		1.07073		2.08369	2.88411	3.52786	2.11861	0.863467	1.78696	2.37331	1.17641	4.64424	2.80985	1.9517	2.73931	0.899693		-0.145817	-0.0329655	1.14164	-0.160348	0.108684		2.35448	0.221698	-0.134544	0.39369
321-B	128.071	48.6067	54.6278	86.7177	8.51562	44236.6	775.435	256.33	672.858	10.5006	1.02157	1.01083		15.1838	0.42533	0.68577	18.7812	230.875	0.676765	0.279185	1.1273	7.48179	2.22396	1.52107	0.01343	0.021585	2.63178	1.7286	2.10146	1.67464	1.69553	1.93749	0.615623	4.64578	2.887	2.40825	2.82551	1.02012	-0.235884	-0.296256		1.17986	-0.035122	-0.183836	1.27361	2.36295	-0.265625	-0.126539	0.176535
323-B	97.2903	29.3669	28.8351	135.256		39664.7	516.814	161.678	1304.3	10.3779		0.390615		18.4733	0.401935	0.57798	23.4778	182.19	0.62616		0.70747	5.42629	0.253165	5.93819	0.29255		2.89245	0.828795	1.97602	0.884444	0.880475	2.12138		4.59839	2.71044	2.20199	3.11288	1.01605		-0.0536105		1.26654	-0.0474071	-0.242363	1.37044	2.26012	-0.252148		-0.232831
325-B	128.718	50.7704	84.2478	395.7		41736.6	689.958	125.175	1032.71	17.582	0.05988	1.51406		17.6709	0.19046	3.6849	25.4144	97.87	0.732535	0.93666	0.31575	6.07965	0.29799	4.23632	0.029895	0.050715	2.62135	0.972055	2.10963	1.70514	1.91762	2.59683		4.61929	2.83319	2.08647	3.01396	1.23597	-0.460844	0.0858375		1.24705	-0.209583	0.565428	1.40505	1.98834	-0.155238	-0.035409	-0.0998133
327-B	128.519		54.2672	110.601		48817.7	1791.28	354.318	359.393	6.152		1.30875		13.4596	0.499925	0.00846	15.8617	129.67	1.07841		1.31433	13.3025	0.022755	1.2411	0.25107	0.649025	3.0362	2.46552	2.01949		1.73172	2.0436		4.68832	3.25037	2.54932	2.55483	0.778546		0.0715296		1.12891	-3.25745e-05	-0.8858	1.20003	2.11172	0.0260602		0.118362
329-B	86.1666	56.0035	15.0133	101.162		40145.8	227.368	146.247	1737.57	20.8301	1.5074	0.72833		19.2944	0.1386		24.7437	242.855	0.78117		0.713855	17.9832	1.87794	6.38124		0.170375	5.02593	2.2885	1.90232	1.64363	0.704717	1.99944		4.60322	2.33944	2.16506	3.23978	1.315	0.239629	0.0816791		1.28542	-0.278603		1.39281	2.38531	-0.162978		-0.190989
331-B	72.4232	64.473	114.137	250.694		45408.4	1542.49	97.5678	869.801	15.007	0.10813	0.754715	0.1935		0.34175	0.19189		154	0.910535	0.792055	1.22799	18.4135		4.06933		0.55617	3.1871	1.4862	1.85953	1.80849	2.04941	2.39446		4.65551	3.1847	1.98803	2.93861	1.17627	-0.332512	0.0894065	-0.206145		-0.0826307	-0.735555		2.18734	-0.0463999	-0.135634	0.0880291
333-B	186.722	38.657	61.2429	186.092		45679.5	427.815	343.673	1559.87	14.399	0.55998	0.51096	0.06932	21.9813	0.2041	1.40067	32.1444	170.55	0.931285		1.3513	6.31895	0.663315	7.05793	0.494005	0.396605	3.09543	5.30044	2.25075	1.32949	1.77674	2.26905		4.65857	2.63121	2.53544	3.19308	1.15832	-0.57603	0.00470845	-0.429056	1.33893	-0.730394	0.145282	1.50654	2.23145	-0.0417531		0.0753412
335-B	40.4585	14.9147	13.6811	338.288		38465.9	108.575	41.8554	1734.26	15.0075	0.926155	0.91275		12.869		0.400365	23.5692	220.21	0.76666	0.040055	0.727915	5.03312	1.61831	7.39644			1.19738	3.95025	1.58903	0.737322	1.09619	2.52868		4.58488	1.84872	1.61209	3.23635	1.17458	0.133857	-0.0399274		1.10946		-0.910447	1.37233	2.34253	-0.124123	-0.548157	-0.143174
337-B	59.9796	17.4744	51.1846			40048.2	1149.74		661.208	27.9191	0.31315	0.188525		17.3336	0.050375	0.89199	25.2533	144.43	0.38469	0.87046	0.440565	9.92245	0.974485	0.97284	0.432695	0.00585	4.05278	0.86954	1.03952	0.771716	1.00508			4.60254	3.05199		2.81983	1.44571	-0.101609	-0.924649		1.23886	-0.498377	-0.061794	1.4021	2.15952	-0.0569296	-0.0603806	-0.432243
339-B	105.052	79.5909	5.80098	457.396		38334.1	220.24	65.6346		19.2433	0.121065	1.54485	0.08185		0.13691	0.86717	39.6716	288.76	0.614745		0.289605	5.38208	0.64632	7.76738			1.07942	1.26821	2.02061	1.77886	0.532266	2.65443		4.58349	2.25475	1.80631		1.28029	-0.307976	0.138369	-1.52054		-0.281267	-0.461234	1.59747	2.46014	-0.215769		-0.118582
341-B	103.468	26.4162	37.4347	157.703	7.82461	37895.7	433.487	91.9712	748.3	15.881		0.779355	0.595485	14.3132	0.307335	0.63923	25.8665	307.325	0.92127		1.36625	5.64656		1.77654		0.30135	1.62853	2.79011	1.98385	1.42023	1.55984	2.19476	0.597246	4.57824	2.60529	1.96275	2.87407	1.19939		-0.249968	0.0379504	1.15454	-0.105679	-0.326503	1.41255	2.48701	-0.0786082		0.100995
343-B	141.754	22.6274	27.3326	52.2225		42380.4	1976.26	800.275	386.791		2.59358	0.764385		14.8925	0.11268	0.99041	11.793	112.515	0.920405	0.395905	1.08506	10.5527	0.61739	0.903195	0.616365	2.34491	3.74794	2.02307	2.02936	0.827832	0.868855	1.49328		4.62716	3.29486	2.90211	2.58747		0.357465	0.0921711		1.17273	-1.7534	-0.00865875	1.07096	2.04905	-0.0361246	-0.0506895	0.031377
345-B	214.636	36.5953	78.9187	135.129		42349.7	586.151	154.632	2047.08		0.06913	0.316905		19.8305		0.714185	49.1426	296.395	0.4365	1.44849	0.823045	9.86871	1.16572	17.2403	0.01906	1.80831	3.18768	1.39473	2.32968	1.49197	1.89294	2.12851		4.62601	2.76206	2.15603	3.31067		-0.429652	-0.0990205		1.29426		-0.157444	1.69076	2.47178	-0.361934	0.15814	-0.121454
347-B	67.8598	72.0168	87.885	420.055		47880.9	680.867	93.5187	619.755	23.3651	0.25084	0.68606		14.9394	0.337655	0.357	56.5378	189.9	1.20277	0.660895	0.89773	5.16062	1.69776	7.51659	1.01083	0.269515	1.52534	1.18517	1.06632	1.81882	1.93748	2.61945		4.68003	2.82917	1.96891	2.79056	1.36852	-0.149787	0.068696		1.1735	-0.0852484	-0.451194	1.75207	2.27816	0.0643314	0.0605812	-0.107031
349-B	12.1831		227.451	32.8247	420.645	42913.4	744.964	137.572	543.254		0.07543	1.29505	0.197	28.7613	0.168	0.982845		196.33	1.07377	1.16804	0.57002	8.51857	1.27299	2.19651		0.173785	0.91606	3.24485	0.693395		2.33639	0.908615	2.62368	4.63185	2.84596	2.13851	2.72904		-0.410713	0.206657	-0.202252	1.45853	-0.23683	-0.0413411		2.29136	0.0213788	0.0365492	-0.655352
351-B	116.737	84.2056	59.8982	57.868		40934.9	210.151	204.911		11.9769	0.86355	1.21871		12.0897		0.264505	24.1644	235.845	0.82597	0.40511	0.232325	3.55156	1.82584	7.43065		1.29441	3.41166	0.77733	2.06714	1.92532	1.03922	1.76242		4.6118	2.28084	2.31128		1.07672	0.118659	0.0724319		1.08049		-0.138268	1.38157	2.37259	-0.168461	-0.0456985	-0.166437
353-B	75.4443		47.8745	114.407		46230.1	1751.21	278.547	274.24	8.66966		0.097425	0.778995	11.882	0.279725	0.19988	10.8773	185.05	0.946915	1.60303	0.81429	7.05308		0.26228	0.32149	0.17167	3.81154	1.78861	1.84643		1.02474	2.03545		4.66492	3.24324	2.4446	2.43771	0.937298		-0.35515	0.0962823	1.07481	-0.126119	-0.1991	1.03459	2.26686	-0.142269	0.198172	-0.160421
355-B	80.6801		41.1128	151.787		43065.5		134.67	483.842	9.93448	1.62831	0.79754		11.3126		0.90889	11.8627	166.645	0.618365	0.333045	2.21155	7.73122		0.90073	0.2405	0.927465	1.66143	4.12772	1.87229		1.24208	2.1645		4.63385		2.12893	2.6754	0.987824	0.256384	-0.139082		1.05355		-0.0431649	1.07395	2.22156	0.0461374	-0.69943	0.090814
357-B	82.8362	35.8986	52.7022	106.155		43720.3	588.703	72.612	1205.42	10.0679	0.892965	2.08464	0.125475	12.4287	0.081	0.21429	17.3491	178.555	1.24562	0.187215	1.0072	5.15336	1.15308	5.26623	0.125855	0.594405	1.64901	4.46834	1.91422	1.04008	1.71308	2.01985		4.64066	2.75538	1.84367	3.08064	0.999237	0.125932	0.318154	-0.300206	1.09437	-0.395242	-0.183984	1.2392	2.25027	0.0938357	-0.739629	-0.138895
359-B	156.154		9.393	138.323	94.0253	45007.8	444.159	173.343	927.271	11.0358	1.21515	0.44794		14.1989		0.60315	42.8587	235.555	1.1587		1.24602	4.27674	0.086905	3.38284	0.80126	0.882675	6.48678	2.69232	2.19351		0.636917	2.14022	1.13714	4.65315	2.64492	2.23675	2.96704	1.04266	-0.0644853	-0.426675		1.14768		-0.224878	1.63131	2.37208	0.0607575		0.063963
361-B	139.845	5.9993	59.9892	124.246	29.9788	42713.1	1425.55	108.892	310.512	19.7831		0.854225	0.26982	10.9176		0.12235	13.335	204.085	1.52006		0.948785	5.96987	0.42381	1.76957	0.25041	0.1685	3.35203	1.13026	2.14383	0.539565	1.76621	2.09379	0.888922	4.62957	3.15327	2.03363	2.49199	1.29565		0.116301	-0.133948	1.03602		-0.305683	1.12477	2.30971	0.18076		-0.0492898
363-B	117.768	85.3204	18.5734	82.7893	10.5859	43104.3	136.486	113.227		12.8708		1.06272		12.6224	0.52527	0.790955	22.465	222.32	0.433735	0.470325	1.67067	16.6068	0.402595	2.91667		0.15168	3.6924	3.35649	2.07099	1.92981	0.784961	1.90881	0.662878	4.63422	1.85604	2.05333		1.09992		0.0200539		1.10094	-0.306554	-0.122118	1.35073	2.34696	-0.363159	-0.013286	0.167431
365-B	126.338		15.2829	100.748		42803.8	2636.76	120.025	337.472	4.28608		0.21093		14.0524	0.296145	0.439975	16.3258	206.185	0.438825	0.47413	0.830395	11.7564	1.71919	1.17158			2.33916	1.28002	2.10142		1.09139	2.00192		4.63115	3.41931	2.07432	2.52792	0.630278		-0.678115		1.1477	-0.113733	-0.440192	1.21287	2.31327	-0.0283393	-0.0115363	0.110157
367-B	171.122	17.1967	11.1209	84.1189		41333.5	646.866	191.072	1479.82	15.045	0.505525	1.31481		20.7038	0.009395	1.98507	21.397	213.375	0.330745	0.47582	0.52726	6.2221	0.35439	4.49793	0.16121	1.04745	3.33045	1.16934	2.20836	0.768237	0.673585	1.92489		4.61579	2.81052	2.28068	3.16959	1.17737	0.00238632	0.112647		1.31577	-0.863037	0.297684	1.33029	2.32901	-0.0897384	-0.0107637	0.0115274
369-B	103.936	24.5583	39.372	154.177	119.239	43694.1	183.185	177.326	877.573	14.7814	0.475245	0.80116		14.7417	0.00133	0.269625	15.848	177.225	0.716515	0.084535		4.74092		1.06557		0.487765	3.41434	2.48841	1.822	1.38991	1.57969	2.18609	1.99807	4.64027	2.25129	2.24846	2.94316	1.1477	-0.0110262	0.102375		1.16708	-1.28756	-0.586618	1.19873	2.24838	-0.172762	-0.385967
371-B	135.81	46.9741	54.9772	251.808	95.426	41312.3	608.109	352.105	1515.75		0.190865	0.563845		17.3911	0.151625	0.50863	20.6044	206.465	0.261415	0.404655	0.148735	6.40573	0.59285	7.39631	0.510735	0.461825	2.60189	2.03407	2.13174	1.66678	1.69896	2.3998	1.81271	4.61571	2.78103	2.54212	3.18051		-0.722142	-0.586006		1.24032	-0.2591	-0.336668	1.31396	2.31483	-0.14082	-0.0459425	-0.829269
373-B	54.9365	18.4067	42.9358	90.4888	46.0593	42567.6	426.271	63.8907	632.965	12.9498		0.5464		15.4079	0.451415	0.55351	16.0353	219.955	0.991065		0.48734	4.65322	0.365745	1.10221	1.01181	1.14054	3.65754	1.9035	1.67204	1.2235	1.61316	1.94609	1.51879	4.62902	2.62719	1.80538	2.80128	1.0836		0.0192703		1.18755	-0.685329	-0.274712	1.20432	2.34225	-0.00759939		-0.651446
375-B	98.1809	27.2023	15.5184	78.1964		41953.3	319.434	65.4637	2318.35	7.1557	0.551905	0.76787		17.2833	0.06925	0.553405	34.3863	234.605	0.319255	0.32181	0.446735	3.99027	1.39369	17.0299			3.62739	5.13392	1.97583	1.43194	0.745939	1.88792		4.62222	2.45548	1.8029	3.36514	0.85367	0.0214472	0.0931588		1.23657	-0.429275	-0.284432	1.53638	2.36997	-0.0974161	-0.0956852	-0.404329
377-B	163.759	37.7404	77.5887	88.8837		43142.9	494.124	304.408	966.168	16.2291		0.77856		17.603	0.203795	1.4181	24.1289	152.68	0.607505	0.32913	0.53575	10.8196		5.00038		0.54502	3.96067	4.14504	2.20398	1.49061	1.88913	1.93348		4.63352	2.66887	2.48152	2.98494	1.20999		-0.131724		1.24529	-0.194888	0.146133	1.3799	2.18312	-0.223015	-0.739531	-0.290679
379-B	285.779	13.4591	25.8321	126.884	63.9059	46931.5	2225.48	563.705	355.346	8.73273		0.21738		10.0255		0.55791	13.9156	136.1	0.69517	0.404715	0.93991	10.7827	1.9936	1.76681		0.6693	1.46473	1.6758	2.45519	0.715022	1.32112	2.09783	1.05329	4.67119	3.34715	2.75048	2.55017	0.940783		-0.717034		0.999991		-0.273309	1.1433	2.13377	-0.17379	-0.392886	-0.166605
381-B	154.574	2.22861	44.6925	211.283	82.3951	46265.1	1560.44	245.916	236.491	9.90989	0.14492	0.746005	0.28352	19.3769	0.05396	0.38585	13.3199	94.02	1.03293	0.284835	1.02455	10.3328	0.848855	0.75419	0.58889	1.24702	1.91572	1.95478	2.13185	0.324532	1.61887	2.32471	1.10847	4.66504	3.19259	2.38863	2.37031	0.995721	-0.268921	-0.130901	-0.560889	1.27617	-0.483449	-0.0562757	1.1245	1.97018	0.0132709	-0.122188	-0.0827949
383-B	45.8018	2.43999	25.5315	53.0575		45088	1046.96	146.09	532.587	8.23322	0.22076	1.01178		13.3859	0.0161	0.4367	14.5793	137.62	0.34811	0.41778	0.04311	5.699	0.20468	1.64758	0.61373	0.39279	1.74636	1.09666	1.63521	0.344209	0.854053	1.72396		4.65405	3.01514	2.16277	2.72136	0.91468	-0.177525	-0.0239152		1.12627	-0.746072	-0.418195	1.16374	2.13851	-0.0786268	-0.465591	-0.532196
385-B	1.35583		112.237	135.689		38793.6	731.66	136.133	458.023	8.91861				13.2581	0.124075	0.273075	14.5924	259.94	1.67607	1.02619	1.69378	3.42216		1.97498		0.261815	1.72969	4.49831	0.216618		2.04751	2.1179		4.58781	2.85828	2.10844	2.66079	0.946532				1.1217	-0.302643	-0.131344	1.16254	2.41359	0.113264	0.156129	0.135145
387-B	76.9806	32.0386	39.6272	147.589		37529.1	175.661	84.2287	1824.5	12.1735		2.84834		20.3923	0.08618	0.90981		235.53	0.677015	0.057235	0.626615		0.251595	12.1989	1.28795	0.60979	6.00026	4.39105	1.88087	1.232	1.33685	2.16529		4.5725	2.24319	1.91315	3.25994	1.07899		0.453153		1.30884	-0.381782	-0.0411646		2.37156	-0.170089	-0.470654	-0.213576
389-B	95.7781	5.75453	34.9598	137.692		43733.7	544.158	77.0219		16.1377				14.8573	0.34587	0.619155	20.4934	220.31	0.28958	0.19905	0.60354	7.27459	1.12079	5.29364	0.23748	1.1757	3.53425	1.65958	1.96325	0.53052	1.52616	2.11955		4.64056	2.34594	1.86335		1.20726				1.17142	-0.0800286	-0.279133	1.31111	2.34195	-0.828348	-0.200004	-0.401173
391-B	62.388	26.0103	56.079	95.4478		42103.1	199.913	55.783	615.512	6.3548		1.53502		14.1453	0.01399	0.962595	12.7626	149.875	0.714015		0.106675		0.25942	3.61815		0.780375	3.90142	1.87627	1.61887	1.41514	1.72767	1.95452		4.62431	2.30057	1.73983	2.78911	0.800708		0.185881		1.1498	-0.776576	-0.0181223	1.10461	2.17566	-0.146293		-0.335454
393-B	366.999		17.0746	73.8276		40089.5	3186.59	398.164	247.388	14.4657		0.78864	0.059045	17.2317	0.361965		11.6587	129.85	0.762835		1.39883	16.7422	2.60063	0.55304	0.55152		4.0891	3.3989	2.56434		0.76669	1.86691		4.60297	3.50305	2.59959	2.39304	1.12968		-0.632555	-0.463893	1.23633	-0.47277		1.0639	2.11188	-0.117856		0.138949
395-B	306.524	37.4337	27.9781	181.098		41356.1	527.841	265.829	1281.02	103.531	0.2551	0.325905		13.093	0.28852	0.781905	35.0634	542.81		0.00483	1.38719	6.18438	0.821775	5.36396	1.79765	0.514285	1.01236	2.95494	2.4848	1.08866	0.873924	2.25781		4.6165	2.72188	2.42099	3.10747	2.01485	-0.14613	-0.0929395		1.11699	-0.580894	-0.107132	1.54391	2.73426		-1.00751	-0.088659
397-B	63.5487	6.71176	65.3668	225.113	17.4134	41610.5	577.42	113.762		8.53101	1.39905	1.85668		12.7689	0.424	1.13921	17.021	165.56	0.51286	0.457765	0.611615	4.21973	1.90132	7.14701	0.25361	0.78897	2.0429	1.40459	1.79429	0.479009	1.81075	2.34946	0.770957	4.6192	2.75652	2.05567		0.921339	0.223432	0.26711		1.10584	-0.896817	0.0447342	1.22971	2.21837	-0.290606	-0.0191637	-0.27163
399-B	97.3276	38.3505	59.0185	153.49		41706.7	137.113	65.6959	1581.53	26.8517	0.48034	1.36025	0.16308	18.5096		1.3359	16.5255	240.15	1.27101	0.154025	1.16833	1.47029	0.447965	8.58167	0.10791	0.52585	2.29716	0.78063	1.96736	1.57688	1.60118	2.18574		4.6202	2.13566	1.81735	3.19609	1.42555	-0.00871063	0.0238059	-0.243285	1.26571		0.124527	1.21815	2.37823	-0.0288664	-0.255689	0.184298
401-B	149.726	32.1718	11.8467	90.4848		41398.1	773.487	384.932	796.941	26.113	0.223005	0.710215		19.7829		0.89726	24.1703	161.195	0.271325		0.3645	21.9202	1.48676	2.91153		0.359345	1.39436	4.37415	2.17381	1.29797	0.687314	1.94842		4.61696	2.88741	2.58517	2.90134	1.40543	-0.175328	-0.192453		1.29595		-0.330362	1.38325	2.20718	-0.13274		-0.0686362
403-B	109.155	30.2798	4.225	141.087	22.7741	39381.2	730.92	218.564	1464.18	10.9886	0.07259			13.2828	0.25947	0.720255	59.0414	221.005	0.684565		0.694085	6.72802	1.77571		0.339835	0.931135	3.01614	1.03236	2.03801	1.41718	0.589001	2.14705	0.829236	4.59527	2.85656	2.33941	3.16485	1.03393	-0.419047			1.12238	-0.142441	0.0792581	1.77077	2.34402	-0.461044		0.0712213
405-B	196.427	41.7204	39.4266	130.736	16.0634	42074.2	578.406	181.084	1063.89	23.163		0.91176	0.57203	15.3319	0.578815	1.31276	22.884	185.775		0.577785	0.719755	9.83017	0.54561	2.04239	0.01597	0.23252	1.24225	5.34534	2.28793	0.960689	0.94841	2.09558	0.753434	4.62382	2.7595	2.25788	3.01916	1.36429		-0.0984271	0.0292244	1.18557	-0.253817	0.091672	1.35632	2.26893		0.0313981	-0.26422
407-B	110.351	16.7759	21.7385	189.852		41516.8	321.71	150.168	1165.63	9.51457		0.103905		14.9096		0.276345	21.7119	194.06	0.372135		0.56626	3.57493	0.78883	6.56289	0.434065	1.93708	2.10609	1.06038	2.03917	0.762858	0.81913	2.26877		4.61822	2.50291	2.17618	3.06491	0.961353		-0.341167		1.17293		-0.128759	1.3367	2.28723	-0.0641347		-1.511
409-B	95.3142	10.5456	7.5806	203.377	4.32167	42068.4	147.164	49.1884	1229.43	10.7273	1.16211	1.09098		13.9957	0.55152	2.67528	19.1949	429.395	2.29014	0.220505	0.69057	1.60798	0.29041	8.9579	2.10064	1.88217	7.29492	2.80381	1.85638	0.66205	0.590367	2.30704	0.468341	4.62389	2.15395	1.63629	3.0897	1.03049	-0.204543	0.0300002		1.1455	-0.413198	0.426991	1.28286	2.63281	0.357729	-0.177776	-0.181475
411-B	91.3912	79.2528	57.2193	130.945	106.081	46346.5	816.785	159.843	530.49	11.803		1.04269		15.8063	0.10249	1.24417	20.8019	232.76	1.37697		1.13017	4.59258		0.48219	0.800115	1.15322	5.11782	2.85801	1.94836	1.89747	1.7464	2.10679	1.9286	4.66522	2.91201	2.20364	2.72467	1.07062		0.0143378		1.19833	-0.344144	0.0915174	1.31759	2.36663	0.114784		-0.0242605
413-B	104.601	96.6319	32.958	147.433	39.8306	41092.2	66.514	108.876	2186.66		0.74424	1.15057	0.106145	20.099		2.1018		299.265	0.209525	0.107685	0.860185	7.45739	0.759615	6.23801	0.538555	0.171235	1.39091	5.35139	1.97872	1.9605	1.51557	2.16856	0.950623	4.61346	1.76858	2.02484	3.33978		0.0863715	-0.0373059	-0.336535	1.30247		0.321975		2.47606	-0.188867	-0.333407	0.117811
415-B	94.6747	16.992	76.1047	144.269	114.544	47268.3	1077.61	70.5838	371.011	8.06823	1.04838	0.343155		10.0519	0.87908	0.83456	14.1375	191.615	0.81612		0.55902	9.91718		0.531735	0.25996	0.058315	2.73414	1.15397	1.83486	0.765637	1.86178	2.1586	1.87111	4.67283	3.03153	1.80381	2.56904	0.896494	-0.0350563	-0.0817398		1.00217	-0.0582858	-0.113123	1.15031	2.28131	-0.0994972		0.0242287
417-6B 209-1	74.6394		53.5043	72.8929	3.45663	45054.8	4367.27		350.426	13.6459	1.00401	1.73061	0.09447		0.1809		13.7397	100.6		0.10666	1.18568	10.0902	1.10196	0.53974	0.44344	0.4294	3.54969	3.94736	1.87109		1.69938	1.85096	0.419841	4.6536	3.63988		2.54363	1.12985	7.79019e-05	-0.534374	-0.361838		-0.220766		1.1371	2.00219		-0.335484	0.0462969
[truncated: 35 more columns]
